# Supplementary material for: Ulcerative colitis: functional analysis of the in-depth proteome
Source: Clin Proteomics. 2019 Jan 29;16:4. doi: 10.1186/s12014-019-9224-6 (PMC6350310; doi:10.1186/s12014-019-9224-6)
Supplement: Supplementary file 2 — Additional file 2. Complete list of identified proteins including UC/Healthy ratios and p-values, lists of gene ontology term enrichments, enriched functions discussed in the article and their proteins. [file 12014_2019_9224_MOESM2_ESM.xlsx]

## Sheet: All proteins
All identified proteins
Used for enrichment analyses were only those labeled as "significant". These were detected in >70% of the samples and were significant i a two-sample test for S0=2 and FDR=0.01 after normalization including Z-scoring
For significance levels of further proteins see p-values.
Cluster 1-3 are the three largest clusters among the differently abundant proteins (article figure 2). Other cluster names indicate that they are differently abundant (see column "Significant UC_K"), but were not assigned to one of these main clusters.
Empty fields in the "Cluster" column indicate that the protein was not subjected to clustering, because it was not classified as significantly different.
For more information on the Z-score calculated in Perseus see: http://www.coxdocs.org/doku.php?id=perseus:user:activities:matrixprocessing:normalization:zscore
Significant UC_K	Ratio UC/H	-Log p-value UC_K (from Z-scored values)	Number of samples quantified in	Quantified in >70% of samples	Cluster (see article figure 2)	Protein names	Gene names	Protein IDs	Majority protein IDs	GOBP name	GOMF name	GOCC name	KEGG name	GSEA	Keywords	Interpro name	Prosite name	Z-score Difference UC-K (from log(2) values)
+	0.459659	19.6909	32	+	Cluster 3 (decreased abundance in UC)			E5KSE7	E5KSE7		acyl-CoA dehydrogenase activity;binding;catalytic activity;coenzyme binding;cofactor binding;flavin adenine dinucleotide binding;oxidoreductase activity;oxidoreductase activity, acting on the CH-CH group of donors				FAD;Flavoprotein;Oxidoreductase	AcylCo_DH/oxidase_C;AcylCoA_DH/ox_N;AcylCoA_DH/oxidase_NM_dom;Acyl-CoA_DH_CS;Acyl-CoA_Oxase/DH_cen-dom	ACYL_COA_DH_1;ACYL_COA_DH_2	-2.98519
+	0.562785	18.5825	32	+	Cluster 3 (decreased abundance in UC)	Electron transfer flavoprotein-ubiquinone oxidoreductase, mitochondrial	ETFDH	Q547S8;Q16134;B4DEQ0;A7UNU5;Q16134-3;D6RAD5	Q547S8;Q16134;B4DEQ0;A7UNU5;Q16134-3	carboxylic acid catabolic process;carboxylic acid metabolic process;catabolic process;cellular catabolic process;cellular ketone metabolic process;cellular lipid catabolic process;cellular lipid metabolic process;cellular metabolic process;cellular process;electron transport chain;fatty acid beta-oxidation;fatty acid beta-oxidation using acyl-CoA dehydrogenase;fatty acid catabolic process;fatty a…	4 iron, 4 sulfur cluster binding;binding;catalytic activity;cation binding;coenzyme binding;cofactor binding;electron carrier activity;electron-transferring-flavoprotein dehydrogenase activity;flavin adenine dinucleotide binding;ion binding;iron-sulfur cluster binding;metal cluster binding;metal ion binding;oxidoreductase activity;oxidoreductase activity, acting on the CH-NH group of donors;oxido…	cell part;cytoplasmic part;integral to membrane;integral to mitochondrial inner membrane;integral to mitochondrial membrane;integral to organelle membrane;intracellular organelle lumen;intracellular organelle part;intracellular part;intrinsic to membrane;intrinsic to mitochondrial inner membrane;intrinsic to organelle membrane;membrane;membrane part;membrane-enclosed lumen;mitochondrial matrix;mi…		ACTAYRNNNCCCR_UNKNOWN;BOYAULT_LIVER_CANCER_SUBCLASS_G123_DN;BROWNE_HCMV_INFECTION_16HR_UP;BROWNE_HCMV_INFECTION_1HR_DN;BURTON_ADIPOGENESIS_6;CAIRO_HEPATOBLASTOMA_DN;CHIANG_LIVER_CANCER_SUBCLASS_PROLIFERATION_DN;chr4q32;CREIGHTON_ENDOCRINE_THERAPY_RESISTANCE_3;CTGCAGY_UNKNOWN;DIAZ_CHRONIC_MEYLOGENOUS_LEUKEMIA_UP;ELECTRON_CARRIER_ACTIVITY;GGGCGGR_V$SP1_Q6;GRAESSMANN_APOPTOSIS_BY_DOXORUBICIN_UP;GRAE…	4Fe-4S;Acetylation;Alternativesplicing;Completeproteome;Electrontransport;FAD;Flavoprotein;Glutaricaciduria;Iron;Iron-sulfur;Membrane;Metal-binding;Mitochondrion;Mitochondrioninnermembrane;Oxidoreductase;Phosphoprotein;Polymorphism;Referenceproteome;Transitpeptide;Transport;Ubiquinone	4Fe4S_Fe-S-bd;ETFD_OxRdtase;Pyridine_nuc-diS_OxRdtase_2	4FE4S_FER_2	-2.3093
+	0.24444	18.5236	32	+	Cluster 3 (decreased abundance in UC)	Sulfate transporter	SLC26A2	P50443	P50443	3'-phosphoadenosine 5'-phosphosulfate biosynthetic process;3'-phosphoadenosine 5'-phosphosulfate metabolic process;amine metabolic process;aminoglycan metabolic process;anion transport;biosynthetic process;carbohydrate metabolic process;cellular biosynthetic process;cellular metabolic process;cellular nitrogen compound biosynthetic process;cellular nitrogen compound metabolic process;cellular pro…	active transmembrane transporter activity;anion transmembrane transporter activity;inorganic anion transmembrane transporter activity;ion transmembrane transporter activity;secondary active sulfate transmembrane transporter activity;secondary active transmembrane transporter activity;substrate-specific transmembrane transporter activity;substrate-specific transporter activity;sulfate transmembran…	cell part;extracellular membrane-bounded organelle;extracellular organelle;extracellular region part;extracellular vesicular exosome;integral to membrane;integral to plasma membrane;intrinsic to membrane;intrinsic to plasma membrane;membrane;membrane part;membrane-bounded organelle;membrane-bounded vesicle;organelle;plasma membrane;plasma membrane part;vesicle		ACEVEDO_LIVER_CANCER_WITH_H3K9ME3_DN;AMIT_SERUM_RESPONSE_480_MCF10A;ANION_TRANSPORT;ATCTTGC,MIR-31;BLALOCK_ALZHEIMERS_DISEASE_UP;BOYAULT_LIVER_CANCER_SUBCLASS_G23_UP;BUYTAERT_PHOTODYNAMIC_THERAPY_STRESS_DN;CACGTG_V$MYC_Q2;CAIRO_HEPATOBLASTOMA_UP;CELL_FRACTION;CERVERA_SDHB_TARGETS_2;CHEOK_RESPONSE_TO_MERCAPTOPURINE_UP;chr5q31;CREIGHTON_ENDOCRINE_THERAPY_RESISTANCE_4;DODD_NASOPHARYNGEAL_CARCINOMA_U…	Completeproteome;Diseasemutation;Dwarfism;Glycoprotein;Membrane;Phosphoprotein;Polymorphism;Referenceproteome;Transmembrane;Transmembranehelix;Transport	S04_transporter_CS;SLC26A2;STAS_dom;Sul_anion_transpt;Sulfate_tra_GLY;Sulph_transpt	SLC26A;STAS	-5.49681
+	0.499534	18.3792	32	+	Cluster 3 (decreased abundance in UC)	Acyl-CoA synthetase family member 2, mitochondrial	ACSF2	Q96CM8-3;Q96CM8;Q96CM8-2;E9PF16;B4DTB9;Q96CM8-4;D6RF87;H0Y8N1	Q96CM8-3;Q96CM8;Q96CM8-2;E9PF16;B4DTB9;Q96CM8-4	carboxylic acid metabolic process;cellular ketone metabolic process;cellular lipid metabolic process;cellular metabolic process;cellular process;fatty acid metabolic process;lipid metabolic process;metabolic process;monocarboxylic acid metabolic process;organic acid metabolic process;oxoacid metabolic process;primary metabolic process;small molecule metabolic process	adenyl nucleotide binding;adenyl ribonucleotide binding;ATP binding;binding;catalytic activity;ligase activity;nucleotide binding;purine nucleotide binding;purine ribonucleoside triphosphate binding;purine ribonucleotide binding;ribonucleotide binding	cell part;cytoplasmic part;intracellular membrane-bounded organelle;intracellular organelle;intracellular part;membrane-bounded organelle;mitochondrion;organelle		AACTTT_UNKNOWN;AGUIRRE_PANCREATIC_CANCER_COPY_NUMBER_UP;chr17q21;DELYS_THYROID_CANCER_DN;GOZGIT_ESR1_TARGETS_UP;GSE12845_IGD_NEG_BLOOD_VS_PRE_GC_TONSIL_BCELL_UP;GSE12845_IGD_POS_VS_NEG_BLOOD_BCELL_DN;GSE13229_IMM_VS_INTMATURE_NKCELL_UP;GSE14308_TH2_VS_NATURAL_TREG_DN;GSE17721_0.5H_VS_12H_PAM3CSK4_BMDM_UP;GSE17721_12H_VS_24H_PAM3CSK4_BMDM_DN;GSE17721_CTRL_VS_CPG_2H_BMDM_DN;GSE17721_CTRL_VS_PAM3CSK…	Acetylation;Alternativesplicing;ATP-binding;Completeproteome;Fattyacidmetabolism;Ligase;Lipidmetabolism;Mitochondrion;Nucleotide-binding;Polymorphism;Proteomicsidentification;Referenceproteome;Transitpeptide	AMP-bd_C;AMP-binding_CS;AMP-dep_Synth/Lig	AMP_BINDING	-2.72284
+	0.47487	18.2953	32	+	Cluster 3 (decreased abundance in UC)	Unconventional myosin-Id	MYO1D;DKFZp686A01173	O94832;K7EIG7;J3QRN6;Q7Z3N6;J3KRL0;Q8N618;J3QRR2	O94832;K7EIG7;J3QRN6;Q7Z3N6	biological regulation;cellular localization;cellular process;localization;negative regulation of catalytic activity;negative regulation of hydrolase activity;negative regulation of molecular function;negative regulation of phosphatase activity;regulation of biological process;regulation of catalytic activity;regulation of cellular metabolic process;regulation of cellular process;regulation of dep…	actin binding;actin filament binding;actin-dependent ATPase activity;adenyl nucleotide binding;adenyl ribonucleotide binding;ATP binding;ATPase activity;ATPase activity, coupled;binding;calmodulin binding;catalytic activity;cytoskeletal protein binding;hydrolase activity;hydrolase activity, acting on acid anhydrides;hydrolase activity, acting on acid anhydrides, in phosphorus-containing anhydride…	axolemma;axon;axon part;basolateral plasma membrane;brush border;cell body;cell part;cell projection;cell projection membrane;cell projection part;cytoplasmic part;cytoplasmic vesicle;cytoskeletal part;endoplasmic reticulum;endosome;extracellular membrane-bounded organelle;extracellular organelle;extracellular region part;extracellular vesicular exosome;intracellular membrane-bounded organelle;in…		ACTGCAG,MIR-17-3P;ACTTTAT,MIR-142-5P;AGCATTA,MIR-155;ATF2_S_UP.V1_DN;ATF2_UP.V1_DN;BERENJENO_TRANSFORMED_BY_RHOA_DN;CHARAFE_BREAST_CANCER_LUMINAL_VS_MESENCHYMAL_UP;chr17q11;COLDREN_GEFITINIB_RESISTANCE_DN;CORRE_MULTIPLE_MYELOMA_UP;CUI_TCF21_TARGETS_2_DN;DASU_IL6_SIGNALING_SCAR_UP;DELYS_THYROID_CANCER_UP;DODD_NASOPHARYNGEAL_CARCINOMA_UP;DURAND_STROMA_MAX_UP;ERB2_UP.V1_UP;GAUSSMANN_MLL_AF4_FUSION_T…	Acetylation;Actin-binding;ATP-binding;Calmodulin-binding;Completeproteome;Directproteinsequencing;Motorprotein;Myosin;Nucleotide-binding;Phosphoprotein;Polymorphism;Proteomicsidentification;Referenceproteome;Repeat	IQ_motif_EF-hand-BS;Myosin_head_motor_dom;Myosin_tail_2;P-loop_NTPase	IQ;MYOSIN_MOTOR	-2.86128
+	0.603834	18.2822	32	+	Cluster 3 (decreased abundance in UC)	Peroxiredoxin-6	HEL-S-128m;PRDX6	V9HWC7;P30041;A4UCS6;B4DUK1	V9HWC7;P30041	catabolic process;cellular catabolic process;cellular lipid catabolic process;cellular lipid metabolic process;cellular metabolic process;cellular process;cellular response to chemical stimulus;cellular response to hydrogen peroxide;cellular response to oxidative stress;cellular response to reactive oxygen species;cellular response to stimulus;cellular response to stress;hydrogen peroxide catabol…	antioxidant activity;binding;carboxylic ester hydrolase activity;catalytic activity;enzyme binding;glutathione peroxidase activity;hydrolase activity;hydrolase activity, acting on ester bonds;lipase activity;oxidoreductase activity;oxidoreductase activity, acting on paired donors, with incorporation or reduction of molecular oxygen;oxidoreductase activity, acting on peroxide as acceptor;peroxidas…	cell part;cytoplasm;cytoplasmic membrane-bounded vesicle;cytoplasmic part;cytoplasmic vesicle;cytosol;extracellular membrane-bounded organelle;extracellular organelle;extracellular region part;extracellular space;extracellular vesicular exosome;intracellular membrane-bounded organelle;intracellular organelle;intracellular part;lysosome;lytic vacuole;membrane;membrane-bounded organelle;membrane-bo…	Methane metabolism;Phenylalanine metabolism;Phenylpropanoid biosynthesis	ACEVEDO_FGFR1_TARGETS_IN_PROSTATE_CANCER_MODEL_DN;BAELDE_DIABETIC_NEPHROPATHY_DN;BLALOCK_ALZHEIMERS_DISEASE_INCIPIENT_UP;BLALOCK_ALZHEIMERS_DISEASE_UP;BOCHKIS_FOXA2_TARGETS;BURTON_ADIPOGENESIS_2;BURTON_ADIPOGENESIS_PEAK_AT_8HR;CAIRO_HEPATOBLASTOMA_CLASSES_UP;CARBOXYLESTERASE_ACTIVITY;CATABOLIC_PROCESS;CELLULAR_CATABOLIC_PROCESS;CELLULAR_LIPID_CATABOLIC_PROCESS;CELLULAR_LIPID_METABOLIC_PROCESS;CHI…	3D-structure;Acetylation;Antioxidant;Completeproteome;Cytoplasm;Cytoplasmicvesicle;Directproteinsequencing;Disulfidebond;Hydrolase;Lipiddegradation;Lipidmetabolism;Lysosome;Multifunctionalenzyme;Oxidoreductase;Peroxidase;Phosphoprotein;Redox-activecenter;Referenceproteome	AhpC/TSA;Peroxiredoxin_AhpC-typ;Peroxiredoxin_C;Thioredoxin-like_fold	THIOREDOXIN_2	-2.0264
+	0.690505	17.8864	32	+	Cluster 3 (decreased abundance in UC)	Ras GTPase-activating-like protein IQGAP2	IQGAP2	A0A024RAJ8;Q13576;F5H7S7;E7EWC2;Q59HA3;Q13576-3;Q13576-2;D6R939;E9PDT6;B7Z7X2;D6RDK8;H0YA28;D6RGC6;D6R999	A0A024RAJ8;Q13576;F5H7S7;E7EWC2;Q59HA3;Q13576-3;Q13576-2;D6R939	actin cytoskeleton organization;actin filament organization;actin filament-based process;actin nucleation;Arp2/3 complex-mediated actin nucleation;biological regulation;cell surface receptor linked signaling pathway;cellular component organization;cellular component organization at cellular level;cellular component organization or biogenesis;cellular component organization or biogenesis at cellul…	actin binding;actin filament binding;Arp2/3 complex binding;binding;calmodulin binding;cytoskeletal protein binding;enzyme binding;enzyme inhibitor activity;enzyme regulator activity;GTPase binding;GTPase inhibitor activity;GTPase regulator activity;lipid binding;nucleoside-triphosphatase regulator activity;phosphatidylinositol binding;phosphatidylinositol-3,4,5-trisphosphate binding;phospholipid…	actin cytoskeleton;cell part;cell projection;cell surface;cytoplasm;cytoplasmic part;cytoskeletal part;cytoskeleton;cytosol;extracellular membrane-bounded organelle;extracellular organelle;extracellular region part;extracellular vesicular exosome;filopodium;intracellular;intracellular non-membrane-bounded organelle;intracellular organelle;intracellular organelle part;intracellular part;lamellipod…	Regulation of actin cytoskeleton	AACTTT_UNKNOWN;ACTGCCT,MIR-34B;ACTIN_BINDING;ACTIN_CYTOSKELETON;BAELDE_DIABETIC_NEPHROPATHY_DN;BLALOCK_ALZHEIMERS_DISEASE_UP;BLUM_RESPONSE_TO_SALIRASIB_DN;BONOME_OVARIAN_CANCER_SURVIVAL_OPTIMAL_DEBULKING;BOYLAN_MULTIPLE_MYELOMA_C_D_DN;CACGTG_V$MYC_Q2;CAGGTG_V$E12_Q6;CHANDRAN_METASTASIS_DN;CHEBOTAEV_GR_TARGETS_UP;CHEN_METABOLIC_SYNDROM_NETWORK;chr5q;CUI_TCF21_TARGETS_2_DN;CUI_TCF21_TARGETS_DN;CYTO…	3D-structure;Alternativesplicing;Calmodulin-binding;Completeproteome;Directproteinsequencing;Phosphoprotein;Polymorphism;Proteomicsidentification;Referenceproteome;Repeat	CH-domain;IQ_motif_EF-hand-BS;RasGAP_C;RasGAP_CS;RasGAP_dom;Rho_GTPase_activation_prot;WW_dom	CH;IQ;RAS_GTPASE_ACTIV_1;RAS_GTPASE_ACTIV_2;WW_DOMAIN_1;WW_DOMAIN_2	-1.46738
+	1.68385	17.8541	32	+	Cluster 2 (major cluster increased abundance in UC)	Spermidine synthase	SRM	P19623;K7EQ47;K7EL89;K7EKM4;K7ESL0	P19623	amine biosynthetic process;amine metabolic process;biosynthetic process;cellular amine metabolic process;cellular biogenic amine biosynthetic process;cellular biogenic amine metabolic process;cellular biosynthetic process;cellular metabolic process;cellular nitrogen compound biosynthetic process;cellular nitrogen compound metabolic process;cellular process;metabolic process;nitrogen compound meta…	binding;catalytic activity;identical protein binding;protein binding;protein dimerization activity;protein homodimerization activity;spermidine synthase activity;transferase activity;transferase activity, transferring alkyl or aryl (other than methyl) groups	cell part;cytoplasmic part;cytosol;intracellular part	Arginine and proline metabolism;beta-Alanine metabolism;Cysteine and methionine metabolism;Glutathione metabolism	BENPORATH_MYC_TARGETS_WITH_EBOX;BERENJENO_TRANSFORMED_BY_RHOA_UP;BHAT_ESR1_TARGETS_NOT_VIA_AKT1_UP;BHAT_ESR1_TARGETS_VIA_AKT1_UP;BILD_MYC_ONCOGENIC_SIGNATURE;BOYAULT_LIVER_CANCER_SUBCLASS_G3_UP;BURTON_ADIPOGENESIS_2;CAGGTG_V$E12_Q6;CAIRO_LIVER_DEVELOPMENT_UP;CHANG_CORE_SERUM_RESPONSE_UP;CHAUHAN_RESPONSE_TO_METHOXYESTRADIOL_UP;chr1p36;CREIGHTON_ENDOCRINE_THERAPY_RESISTANCE_1;CSR_LATE_UP.V1_UP;CUI_…	3D-structure;Acetylation;Completeproteome;Polyaminebiosynthesis;Polymorphism;Referenceproteome;Spermidinebiosynthesis;Transferase	PABS;PABS_CS;SAM-dependent_MTases;Spermi_synthase;Spermi_synthase_euk	PABS_1;PABS_2	2.03842
+	0.412995	17.5777	32	+	Cluster 3 (decreased abundance in UC)	Ectonucleoside triphosphate diphosphohydrolase 5	ENTPD5	A0A024R6D3;O75356;A0A024R6B4;G3V4I0;G3V450;H0YJH1;G3V3Y0;REV__Q8N2N9-4;REV__A0A1W2PS33;REV__A1A5B0;REV__A0A087X037;REV__A2VCN4;REV__E9PJI0;REV__B4DYH3	A0A024R6D3;O75356;A0A024R6B4;G3V4I0	ATP metabolic process;biological regulation;carbohydrate metabolic process;cell growth;cell proliferation;cellular carbohydrate metabolic process;cellular macromolecule metabolic process;cellular metabolic process;cellular nitrogen compound metabolic process;cellular process;cellular protein metabolic process;'de novo' posttranslational protein folding;'de novo' protein folding;glycosylation;grow…	catalytic activity;guanosine-diphosphatase activity;hydrolase activity;hydrolase activity, acting on acid anhydrides;hydrolase activity, acting on acid anhydrides, in phosphorus-containing anhydrides;nucleoside-diphosphatase activity;pyrophosphatase activity;uridine-diphosphatase activity	cell part;cytoplasmic part;endoplasmic reticulum;extracellular membrane-bounded organelle;extracellular organelle;extracellular region part;extracellular vesicular exosome;intracellular membrane-bounded organelle;intracellular organelle;intracellular part;membrane-bounded organelle;membrane-bounded vesicle;organelle;vesicle	Purine metabolism;Pyrimidine metabolism	AATGTGA,MIR-23A,MIR-23B;ACCAAAG,MIR-9;ACEVEDO_LIVER_CANCER_DN;ACEVEDO_LIVER_TUMOR_VS_NORMAL_ADJACENT_TISSUE_DN;CAIRO_LIVER_DEVELOPMENT_DN;chr14q24;COULOUARN_TEMPORAL_TGFB1_SIGNATURE_DN;FEVR_CTNNB1_TARGETS_UP;FLECHNER_BIOPSY_KIDNEY_TRANSPLANT_REJECTED_VS_OK_DN;GOBERT_OLIGODENDROCYTE_DIFFERENTIATION_DN;GSE11924_TFH_VS_TH2_CD4_TCELL_UP;GSE13306_TREG_VS_TCONV_DN;GSE14308_NAIVE_CD4_TCELL_VS_NATURAL_TR…	Calcium;Completeproteome;Disulfidebond;Endoplasmicreticulum;Glycoprotein;Hydrolase;Magnesium;Polymorphism;Proteomicsidentification;Proto-oncogene;Referenceproteome;Secreted;Signal	GDA1_CD39_NTPase	GDA1_CD39_NTPASE	-3.41734
+	0.440537	17.5679	32	+	Cluster 3 (decreased abundance in UC)	Phosphoenolpyruvate carboxykinase, cytosolic [GTP]	PCK1	P35558;P35558-2;B4E1E8	P35558	alcohol biosynthetic process;alcohol metabolic process;alditol biosynthetic process;alditol metabolic process;biological regulation;biosynthetic process;carbohydrate biosynthetic process;carbohydrate homeostasis;carbohydrate metabolic process;carboxylic acid metabolic process;cellular biosynthetic process;cellular carbohydrate biosynthetic process;cellular carbohydrate metabolic process;cellular …	binding;carbon-carbon lyase activity;carboxylic acid binding;carboxy-lyase activity;catalytic activity;cation binding;GDP binding;GTP binding;guanyl nucleotide binding;guanyl ribonucleotide binding;ion binding;lyase activity;magnesium ion binding;manganese ion binding;metal ion binding;nucleotide binding;phosphoenolpyruvate carboxykinase (GTP) activity;phosphoenolpyruvate carboxykinase activity;p…	cell part;cytoplasm;cytoplasmic part;cytosol;extracellular membrane-bounded organelle;extracellular organelle;extracellular region part;extracellular vesicular exosome;intracellular part;membrane-bounded organelle;membrane-bounded vesicle;organelle;vesicle	Adipocytokine signaling pathway;Citrate cycle (TCA cycle);Glycolysis / Gluconeogenesis;Insulin signaling pathway;PPAR signaling pathway;Proximal tubule bicarbonate reclamation;Pyruvate metabolism	AMUNDSON_RESPONSE_TO_ARSENITE;BAELDE_DIABETIC_NEPHROPATHY_DN;BOCHKIS_FOXA2_TARGETS;BROWNE_HCMV_INFECTION_48HR_DN;CAGGTG_V$E12_Q6;CAIRO_HEPATOBLASTOMA_DN;CAR_IGFBP1;CARBON_CARBON_LYASE_ACTIVITY;CARBOXY_LYASE_ACTIVITY;CHIANG_LIVER_CANCER_SUBCLASS_PROLIFERATION_DN;chr20q13;CYCLIN_D1_KE_.V1_DN;CYCLIN_D1_UP.V1_DN;DEBIASI_APOPTOSIS_BY_REOVIRUS_INFECTION_UP;FIGUEROA_AML_METHYLATION_CLUSTER_5_DN;FLECHNER…	3D-structure;Acetylation;Alternativesplicing;Completeproteome;Cytoplasm;Decarboxylase;Gluconeogenesis;GTP-binding;Lyase;Manganese;Metal-binding;Nucleotide-binding;Phosphoprotein;Polymorphism;Referenceproteome;Ublconjugation	PEP_carboxykin_GTP_CS;PEP_carboxykinase_C;PEP_carboxykinase_GTP;PEP_carboxykinase_N	PEPCK_GTP	-3.21945
+	1.51921	17.3465	32	+	Cluster 2 (major cluster increased abundance in UC)	Transmembrane protein 214	TMEM214	B3LEU8;Q6NUQ4;Q6NUQ4-2;B2RD07;B4DKI3;B4DLT7;Q8N3H6;H7C0H8;H7C085;H7C008;H7BZI0	B3LEU8;Q6NUQ4;Q6NUQ4-2;B2RD07	apoptosis;cell death;cellular process;death;programmed cell death		cell part;cytoplasm;cytoplasmic microtubule;cytoplasmic part;cytoskeletal part;endoplasmic reticulum;endoplasmic reticulum membrane;endoplasmic reticulum part;Golgi apparatus;integral to membrane;intracellular membrane-bounded organelle;intracellular organelle;intracellular organelle part;intracellular part;intrinsic to membrane;macromolecular complex;membrane;membrane part;membrane-bounded organ…		ACTAYRNNNCCCR_UNKNOWN;BILD_E2F3_ONCOGENIC_SIGNATURE;chr2p23;CTTTGA_V$LEF1_Q2;FEVR_CTNNB1_TARGETS_UP;GCNP_SHH_UP_LATE.V1_DN;GSE12366_PLASMA_CELL_VS_MEMORY_BCELL_UP;GSE13306_TREG_RA_VS_TCONV_RA_DN;GSE13493_CD4INTCD8POS_VS_CD8POS_THYMOCYTE_DN;GSE16522_ANTI_CD3CD28_STIM_VS_UNSTIM_MEMORY_CD8_TCELL_UP;GSE17721_LPS_VS_CPG_1H_BMDM_UP;GSE17721_LPS_VS_GARDIQUIMOD_12H_BMDM_UP;GSE17721_LPS_VS_PAM3CSK4_0.5H_B…	Acetylation;Alternativesplicing;Apoptosis;Completeproteome;Endoplasmicreticulum;Glycoprotein;Membrane;Polymorphism;Referenceproteome;Transmembrane;Transmembranehelix	DUF2359_TMEM214		1.66159
+	0.385189	17.1572	32	+	Cluster 3 (decreased abundance in UC)	Cadherin-17	CDH17	Q12864;E7EN24;E5RJT3;H0YBL0	Q12864;E7EN24	adherens junction organization;biological adhesion;calcium-dependent cell-cell adhesion;cell adhesion;cell junction assembly;cell junction organization;cell-cell adhesion;cell-cell junction organization;cellular component assembly;cellular component assembly at cellular level;cellular component organization;cellular component organization at cellular level;cellular component organization or bioge…	active transmembrane transporter activity;binding;calcium ion binding;cation binding;ion binding;metal ion binding;oligopeptide transmembrane transporter activity;oligopeptide transporter activity;peptide transporter activity;proton-dependent oligopeptide secondary active transmembrane transporter activity;secondary active oligopeptide transmembrane transporter activity;secondary active transmemb…	basolateral plasma membrane;cell part;integral to membrane;intrinsic to membrane;membrane;membrane part;plasma membrane;plasma membrane part		ACEVEDO_FGFR1_TARGETS_IN_PROSTATE_CANCER_MODEL_UP;BASSO_CD40_SIGNALING_DN;BROWN_MYELOID_CELL_DEVELOPMENT_DN;chr8q22;GAUSSMANN_MLL_AF4_FUSION_TARGETS_A_DN;GSE13411_SWITCHED_MEMORY_BCELL_VS_PLASMA_CELL_DN;GSE17721_CTRL_VS_CPG_24H_BMDM_UP;GSE17721_PAM3CSK4_VS_CPG_1H_BMDM_UP;GSE24142_EARLY_THYMIC_PROGENITOR_VS_DN2_THYMOCYTE_ADULT_UP;GSE24142_EARLY_THYMIC_PROGENITOR_VS_DN2_THYMOCYTE_UP;GSE24142_EARLY_…	Calcium;Celladhesion;Cellmembrane;Completeproteome;Glycoprotein;Membrane;Metal-binding;Polymorphism;Proteomicsidentification;Referenceproteome;Repeat;Signal;Transmembrane;Transmembranehelix;Transport	Cadherin;Cadherin_CS;Cadherin-like	CADHERIN_1;CADHERIN_2	-3.62789
+	1.68507	17.0892	32	+	Cluster 2 (major cluster increased abundance in UC)	Myeloid-derived growth factor	MYDGF	Q969H8;M0QYN0;M0QXF7	Q969H8;M0QYN0;M0QXF7	anatomical structure formation involved in morphogenesis;angiogenesis;apoptosis;biological regulation;cell death;cellular macromolecule metabolic process;cellular metabolic process;cellular process;cellular protein metabolic process;cellular response to antibiotic;cellular response to brefeldin A;cellular response to chemical stimulus;cellular response to organic substance;cellular response to st…		cell part;cytoplasmic part;endoplasmic reticulum lumen;endoplasmic reticulum part;endoplasmic reticulum-Golgi intermediate compartment;extracellular membrane-bounded organelle;extracellular organelle;extracellular region part;extracellular space;extracellular vesicular exosome;intracellular membrane-bounded organelle;intracellular organelle;intracellular organelle lumen;intracellular organelle pa…			Angiogenesis;Apoptosis;Completeproteome;Directproteinsequencing;Polymorphism;Proteomicsidentification;Referenceproteome;Secreted;Signal	UPF0556		2.09291
+	0.464405	17.0678	32	+	Cluster 3 (decreased abundance in UC)	Dehydrogenase/reductase SDR family member 11	MGC4172;DHRS11	A0A024R0T1;Q6UWP2;Q6UWP2-3;A0A087WZN3;Q6UWP2-2;A0A087WYV4;A0A087X0R1	A0A024R0T1;Q6UWP2;Q6UWP2-3;A0A087WZN3;Q6UWP2-2		catalytic activity;oxidoreductase activity	extracellular region		ALONSO_METASTASIS_UP;BASAKI_YBX1_TARGETS_UP;BUYTAERT_PHOTODYNAMIC_THERAPY_STRESS_DN;CATRRAGC_UNKNOWN;chr17q12;CTCTGGA,MIR-520A,MIR-525;CTTTGA_V$LEF1_Q2;FORTSCHEGGER_PHF8_TARGETS_DN;FULCHER_INFLAMMATORY_RESPONSE_LECTIN_VS_LPS_UP;GCM_ING1;GCM_NF2;GCM_SMO;GCM_USP6;GGGTGGRR_V$PAX4_03;GRAESSMANN_APOPTOSIS_BY_DOXORUBICIN_DN;GSE12845_NAIVE_VS_DARKZONE_GC_TONSIL_BCELL_UP;GSE13306_TREG_VS_TCONV_LAMINA_PRO…	3D-structure;Alternativesplicing;Completeproteome;NADP;Oxidoreductase;Proteomicsidentification;Referenceproteome;Secreted;Signal	DH_sc/Rdtase_SDR;Glc/ribitol_DH;NAD(P)-bd_dom;Sc_DH/Rdtase_CS	ADH_SHORT	-3.02224
+	0.525487	17.0223	32	+	Cluster 3 (decreased abundance in UC)	Microsomal glutathione S-transferase 3	MGST3	Q53GB9;A0A024R8Z1;Q5VV89;O14880;Q5VV87	Q53GB9;A0A024R8Z1;Q5VV89;O14880;Q5VV87	biological regulation;cellular metabolic process;cellular process;cellular response to stimulus;lipid metabolic process;metabolic process;oxidation-reduction process;primary metabolic process;regulation of biological process;regulation of cellular process;response to stimulus;signal transduction;small molecule metabolic process;xenobiotic metabolic process	antioxidant activity;catalytic activity;glutathione peroxidase activity;glutathione transferase activity;oxidoreductase activity;oxidoreductase activity, acting on peroxide as acceptor;peroxidase activity;transferase activity;transferase activity, transferring alkyl or aryl (other than methyl) groups	cell part;cytoplasmic part;endoplasmic reticulum membrane;endoplasmic reticulum part;envelope;extracellular membrane-bounded organelle;extracellular organelle;extracellular region part;extracellular vesicular exosome;integral to membrane;intracellular membrane-bounded organelle;intracellular organelle;intracellular organelle part;intracellular part;intrinsic to membrane;membrane;membrane part;mem…	Drug metabolism - cytochrome P450;Glutathione metabolism;Metabolism of xenobiotics by cytochrome P450	ACEVEDO_LIVER_TUMOR_VS_NORMAL_ADJACENT_TISSUE_UP;ANTIOXIDANT_ACTIVITY;BERENJENO_TRANSFORMED_BY_RHOA_DN;BERENJENO_TRANSFORMED_BY_RHOA_REVERSIBLY_UP;BLALOCK_ALZHEIMERS_DISEASE_DN;BROWNE_HCMV_INFECTION_24HR_DN;BRUINS_UVC_RESPONSE_VIA_TP53_GROUP_A;BURTON_ADIPOGENESIS_5;CASORELLI_ACUTE_PROMYELOCYTIC_LEUKEMIA_UP;CELL_FRACTION;CHIARADONNA_NEOPLASTIC_TRANSFORMATION_CDC25_DN;chr1q23;CHYLA_CBFA2T3_TARGETS_…	Completeproteome;Endoplasmicreticulum;Lipoprotein;Membrane;Microsome;Palmitate;Polymorphism;Proteomicsidentification;Referenceproteome;Transferase;Transmembrane;Transmembranehelix	MAPEG-like_dom;Membr-assoc_MAPEG		-2.5142
+	1.57703	16.8609	32	+	Cluster 2 (major cluster increased abundance in UC)	Lysophosphatidylcholine acyltransferase 1	LPCAT1;AYTL2	Q8NF37;D3DTC2;A0A0G2JQ62;A0A0G2JRI7	Q8NF37;D3DTC2;A0A0G2JQ62;A0A0G2JRI7	acylglycerol biosynthetic process;acylglycerol metabolic process;anatomical structure development;anatomical structure homeostasis;biological regulation;biosynthetic process;carboxylic acid biosynthetic process;carboxylic acid metabolic process;cellular biosynthetic process;cellular ketone metabolic process;cellular lipid metabolic process;cellular metabolic process;cellular process;chemical home…	1-acylglycerophosphocholine O-acyltransferase activity;1-alkenylglycerophosphocholine O-acyltransferase activity;1-alkylglycerophosphocholine O-acetyltransferase activity;1-alkylglycerophosphocholine O-acyltransferase activity;acetyltransferase activity;binding;calcium ion binding;catalytic activity;cation binding;ion binding;metal ion binding;O-acetyltransferase activity;O-acyltransferase activi…	cell part;cytoplasmic part;endoplasmic reticulum;endoplasmic reticulum membrane;endoplasmic reticulum part;Golgi apparatus;Golgi apparatus part;Golgi membrane;integral to membrane;intracellular membrane-bounded organelle;intracellular organelle;intracellular organelle part;intracellular part;intrinsic to membrane;lipid particle;membrane;membrane part;membrane-bounded organelle;organelle;organelle…	Ether lipid metabolism;Glycerophospholipid metabolism	AAGCACA,MIR-218;ACTGTGA,MIR-27A,MIR-27B;AGUIRRE_PANCREATIC_CANCER_COPY_NUMBER_UP;ATGAAGG,MIR-205;ATGTACA,MIR-493;BIOSYNTHETIC_PROCESS;BOYAULT_LIVER_CANCER_SUBCLASS_G3_UP;BOYLAN_MULTIPLE_MYELOMA_C_UP;BRUINS_UVC_RESPONSE_EARLY_LATE;CELLULAR_LIPID_METABOLIC_PROCESS;CHEN_HOXA5_TARGETS_9HR_DN;chr5p15;CREIGHTON_ENDOCRINE_THERAPY_RESISTANCE_1;CYTOPLASM;CYTOPLASMIC_PART;DAZARD_RESPONSE_TO_UV_NHEK_DN;DAZA…	Acyltransferase;Calcium;Completeproteome;Endoplasmicreticulum;Golgiapparatus;Lipidbiosynthesis;Lipiddroplet;Lipidmetabolism;Membrane;Metal-binding;Phospholipidbiosynthesis;Phospholipidmetabolism;Referenceproteome;Repeat;Signal-anchor;Transferase;Transmembrane;Transmembranehelix	EF_hand_dom;EF-hand-dom_pair;Plipid/glycerol_acylTrfase	EF_HAND_2	1.80881
+	0.556197	16.8231	32	+	Cluster 3 (decreased abundance in UC)	N(G),N(G)-dimethylarginine dimethylaminohydrolase 1	DDAH1	B1AKK2;O94760;B4DYP1;B4DGT0;O94760-2;B4E3V1	B1AKK2;O94760;B4DYP1;B4DGT0;O94760-2;B4E3V1	amine catabolic process;amine metabolic process;arginine catabolic process;arginine metabolic process;biological regulation;carboxylic acid catabolic process;carboxylic acid metabolic process;catabolic process;cellular amine metabolic process;cellular amino acid catabolic process;cellular amino acid metabolic process;cellular catabolic process;cellular ketone metabolic process;cellular metabolic …	amine binding;amino acid binding;binding;carboxylic acid binding;catalytic activity;cation binding;dimethylargininase activity;hydrolase activity;hydrolase activity, acting on carbon-nitrogen (but not peptide) bonds;hydrolase activity, acting on carbon-nitrogen (but not peptide) bonds, in linear amidines;ion binding;metal ion binding	cell part;cytoplasm;cytoplasmic part;extracellular membrane-bounded organelle;extracellular organelle;extracellular region part;extracellular vesicular exosome;intracellular membrane-bounded organelle;intracellular organelle;intracellular part;membrane-bounded organelle;membrane-bounded vesicle;mitochondrion;organelle;vesicle		AMINE_CATABOLIC_PROCESS;AMINE_METABOLIC_PROCESS;AMINO_ACID_AND_DERIVATIVE_METABOLIC_PROCESS;AMINO_ACID_CATABOLIC_PROCESS;AMINO_ACID_METABOLIC_PROCESS;BCAT_GDS748_UP;BENPORATH_EED_TARGETS;BENPORATH_ES_WITH_H3K27ME3;BENPORATH_PRC2_TARGETS;BENPORATH_SUZ12_TARGETS;BERTUCCI_MEDULLARY_VS_DUCTAL_BREAST_CANCER_DN;BILD_E2F3_ONCOGENIC_SIGNATURE;BOQUEST_STEM_CELL_CULTURED_VS_FRESH_UP;BROWNE_HCMV_INFECTION_2…	3D-structure;Acetylation;Alternativesplicing;Completeproteome;Directproteinsequencing;Hydrolase;Metal-binding;Referenceproteome;S-nitrosylation;Zinc	Amidino_trans		-2.23405
+	0.422386	16.7476	32	+	Cluster 3 (decreased abundance in UC)	Carboxylic ester hydrolase;Cocaine esterase	CES2	Q53H57;A0A024R6X1;O00748;Q6IPK9;Q4G0E9;O00748-2;J3QSC0;J3QLP1;Q6P2E5;A0A0C4DGH1;D6W5X8;Q5XG92-4;Q5XG92-6;Q5XG92-2;P22303-3;Q5XG92;P22303-4;P22303;P22303-2	Q53H57;A0A024R6X1;O00748;Q6IPK9;Q4G0E9;O00748-2;J3QSC0	catabolic process;metabolic process	carboxylic ester hydrolase activity;catalytic activity;deacetylase activity;hydrolase activity;hydrolase activity, acting on ester bonds;methylumbelliferyl-acetate deacetylase activity	cell part;cytoplasmic part;endoplasmic reticulum;endoplasmic reticulum lumen;endoplasmic reticulum part;extracellular membrane-bounded organelle;extracellular organelle;extracellular region part;extracellular space;extracellular vesicular exosome;intracellular membrane-bounded organelle;intracellular organelle;intracellular organelle lumen;intracellular organelle part;intracellular part;membrane-…	Drug metabolism - other enzymes	CARBOXYLESTERASE_ACTIVITY;CATABOLIC_PROCESS;CHIANG_LIVER_CANCER_SUBCLASS_PROLIFERATION_DN;chr16q22;CYTOPLASM;CYTOPLASMIC_PART;DAIRKEE_TERT_TARGETS_UP;DODD_NASOPHARYNGEAL_CARCINOMA_UP;ENDOPLASMIC_RETICULUM;ENK_UV_RESPONSE_EPIDERMIS_UP;GNF2_GSTM1;GNF2_HPN;GNF2_HPX;GNF2_LCAT;GNF2_TST;GSE12845_IGD_POS_BLOOD_VS_PRE_GC_TONSIL_BCELL_UP;GSE12845_NAIVE_VS_PRE_GC_TONSIL_BCELL_UP;GSE1460_NAIVE_CD4_TCELL_COR…	Alternativesplicing;Completeproteome;Directproteinsequencing;Disulfidebond;Endoplasmicreticulum;Glycoprotein;Hydrolase;Polymorphism;Proteomicsidentification;Referenceproteome;Serineesterase;Signal	AB_hydrolase;CarbesteraseB;Carboxylesterase_B_AS;Carboxylesterase_B_CS	CARBOXYLESTERASE_B_1;CARBOXYLESTERASE_B_2	-3.34985
+	0.602805	16.4998	32	+	Cluster 3 (decreased abundance in UC)	Lambda-crystallin homolog	HEL30;CRYL1	V9HWG2;Q9Y2S2;A0A024RDM2;Q9Y2S2-2;A0A087WW38;B4DWM9	V9HWG2;Q9Y2S2;A0A024RDM2;Q9Y2S2-2;A0A087WW38	carboxylic acid metabolic process;cellular ketone metabolic process;cellular lipid metabolic process;cellular metabolic process;cellular process;fatty acid metabolic process;lipid metabolic process;metabolic process;monocarboxylic acid metabolic process;organic acid metabolic process;oxoacid metabolic process;primary metabolic process;small molecule metabolic process	3-hydroxyacyl-CoA dehydrogenase activity;binding;catalytic activity;coenzyme binding;cofactor binding;identical protein binding;L-gulonate 3-dehydrogenase activity;NAD binding;NAD+ binding;nucleotide binding;oxidoreductase activity;oxidoreductase activity, acting on CH-OH group of donors;oxidoreductase activity, acting on the CH-OH group of donors, NAD or NADP as acceptor;protein binding;protein …	cell part;cytoplasm;cytoplasmic part;cytosol;extracellular membrane-bounded organelle;extracellular organelle;extracellular region part;extracellular vesicular exosome;Golgi apparatus;intracellular membrane-bounded organelle;intracellular non-membrane-bounded organelle;intracellular organelle;intracellular organelle part;intracellular part;membrane;membrane-bounded organelle;membrane-bounded vesi…	Pentose and glucuronate interconversions	ACEVEDO_FGFR1_TARGETS_IN_PROSTATE_CANCER_MODEL_DN;BENPORATH_ES_WITH_H3K27ME3;BOCHKIS_FOXA2_TARGETS;BOYAULT_LIVER_CANCER_SUBCLASS_G3_DN;CHANDRAN_METASTASIS_TOP50_DN;CHANGOLKAR_H2AFY_TARGETS_DN;chr13q11;DODD_NASOPHARYNGEAL_CARCINOMA_UP;ESC_J1_UP_EARLY.V1_DN;GAUSSMANN_MLL_AF4_FUSION_TARGETS_A_UP;GSE11864_UNTREATED_VS_CSF1_IFNG_IN_MAC_UP;GSE12845_IGD_NEG_BLOOD_VS_DARKZONE_GC_TONSIL_BCELL_UP;GSE12845_…	3D-structure;Alternativesplicing;Completeproteome;Cytoplasm;NAD;Oxidoreductase;Phosphoprotein;Proteomicsidentification;Referenceproteome	3HC_DH_C;3-OHacyl-CoA_DH;3-OHacyl-CoA_DH_CS;3-OHacyl-CoA_DH_NAD-bd;6PGD_dom_2;6-PGluconate_DH_C-like;NAD(P)-bd_dom	3HCDH	-1.95821
+	0.63138	16.4975	32	+	Cluster 3 (decreased abundance in UC)	Electron transfer flavoprotein subunit alpha, mitochondrial	ETFA	A0A0S2Z3L0;P13804;A0A0S2Z3M4;H0YLU7;P13804-2;H0YK49;H0YL12;H0YNX6;H0YKF0;H0YL83;J3KN60	A0A0S2Z3L0;P13804;A0A0S2Z3M4;H0YLU7;P13804-2;H0YK49;H0YL12;H0YNX6;H0YKF0	cellular metabolic process;cellular process;electron transport chain;generation of precursor metabolites and energy;metabolic process;oxidation-reduction process;respiratory electron transport chain;small molecule metabolic process	binding;catalytic activity;coenzyme binding;cofactor binding;electron carrier activity;flavin adenine dinucleotide binding;oxidoreductase activity	cell part;cytoplasmic part;extracellular membrane-bounded organelle;extracellular organelle;extracellular region part;extracellular vesicular exosome;intracellular membrane-bounded organelle;intracellular organelle;intracellular organelle lumen;intracellular organelle part;intracellular part;membrane-bounded organelle;membrane-bounded vesicle;membrane-enclosed lumen;mitochondrial matrix;mitochond…		BENPORATH_MYC_MAX_TARGETS;BENPORATH_SUZ12_TARGETS;BLALOCK_ALZHEIMERS_DISEASE_DN;CAIRO_LIVER_DEVELOPMENT_DN;chr15q23;CYTOPLASM;CYTOPLASMIC_PART;DANG_BOUND_BY_MYC;DIAZ_CHRONIC_MEYLOGENOUS_LEUKEMIA_UP;DUTERTRE_ESTRADIOL_RESPONSE_24HR_DN;ELECTRON_CARRIER_ACTIVITY;FARMER_BREAST_CANCER_APOCRINE_VS_BASAL;FARMER_BREAST_CANCER_APOCRINE_VS_LUMINAL;FLECHNER_BIOPSY_KIDNEY_TRANSPLANT_OK_VS_DONOR_UP;FLECHNER_B…	3D-structure;Acetylation;Alternativesplicing;Completeproteome;Directproteinsequencing;Diseasemutation;Electrontransport;FAD;Flavoprotein;Glutaricaciduria;Mitochondrion;Phosphoprotein;Polymorphism;Proteomicsidentification;Referenceproteome;Transitpeptide;Transport	DHS-like_NAD/FAD-binding_dom;ETF_a;ETF_a/b_N;ETF_asu_C;ETF_asu_C_CS;Rossmann-like_a/b/a_fold	ETF_ALPHA	-1.79077
+	0.577322	16.2275	32	+	Cluster 3 (decreased abundance in UC)	Propionyl-CoA carboxylase beta chain, mitochondrial	PCCB	E9PDR0;Q59GV0;E7EX59;P05166;P05166-2;E7EUY3;E7ETT1;C9JQS9;A0A1B2JLU8;E7ETT4;B7Z8A8;E9PEC3;F8WBI9;B7Z7U9;Q9HBR7;Q86TD7;E7ENC1;Q8WVH4;H7C5C9;C9JVW9;C9JVY9;C9JAW3	E9PDR0;Q59GV0;E7EX59;P05166;P05166-2;E7EUY3;E7ETT1;C9JQS9;A0A1B2JLU8;E7ETT4;B7Z8A8;E9PEC3;F8WBI9;B7Z7U9	biotin metabolic process;carboxylic acid catabolic process;carboxylic acid metabolic process;catabolic process;cellular amide metabolic process;cellular catabolic process;cellular ketone metabolic process;cellular lipid catabolic process;cellular lipid metabolic process;cellular metabolic process;cellular nitrogen compound metabolic process;cellular process;cofactor metabolic process;fatty acid b…	adenyl nucleotide binding;adenyl ribonucleotide binding;ATP binding;binding;catalytic activity;CoA carboxylase activity;ligase activity;ligase activity, forming carbon-carbon bonds;nucleotide binding;propionyl-CoA carboxylase activity;purine nucleotide binding;purine ribonucleoside triphosphate binding;purine ribonucleotide binding;ribonucleotide binding	cell part;cytoplasmic part;cytosol;intracellular membrane-bounded organelle;intracellular organelle;intracellular organelle lumen;intracellular organelle part;intracellular part;membrane-bounded organelle;membrane-enclosed lumen;mitochondrial matrix;mitochondrial part;mitochondrion;organelle;organelle lumen;organelle part	Carbon fixation pathways in prokaryotes;Glyoxylate and dicarboxylate metabolism;Propanoate metabolism;Valine, leucine and isoleucine degradation	ATCATGA,MIR-433;BLALOCK_ALZHEIMERS_DISEASE_DN;BRUINS_UVC_RESPONSE_LATE;BURTON_ADIPOGENESIS_PEAK_AT_0HR;chr3q21;CHYLA_CBFA2T3_TARGETS_DN;CYTOPLASM;CYTOPLASMIC_PART;DEURIG_T_CELL_PROLYMPHOCYTIC_LEUKEMIA_UP;DIAZ_CHRONIC_MEYLOGENOUS_LEUKEMIA_UP;GNF2_FEN1;GNF2_RRM1;GNF2_SMC4L1;GOLDRATH_HOMEOSTATIC_PROLIFERATION;GRAHAM_CML_QUIESCENT_VS_NORMAL_QUIESCENT_UP;GSE12845_IGD_POS_VS_NEG_BLOOD_BCELL_DN;GSE1460_…	Acetylation;Alternativesplicing;ATP-binding;Completeproteome;Directproteinsequencing;Diseasemutation;Ligase;Mitochondrion;Nucleotide-binding;Phosphoprotein;Polymorphism;Proteomicsidentification;Referenceproteome;Transitpeptide	Carboxyl_trans;ClpP/crotonase-like_dom;COA_CT_C;COA_CT_N	COA_CT_CTER;COA_CT_NTER	-2.11757
+	1.7593	16.1768	32	+	Cluster 2 (major cluster increased abundance in UC)	Peptidyl-prolyl cis-trans isomerase;Peptidyl-prolyl cis-trans isomerase B	HEL-S-39;PPIB	V9HWC6;P23284	V9HWC6;P23284	anatomical structure development;biological regulation;bone development;cellular component organization;cellular component organization at cellular level;cellular component organization or biogenesis;cellular component organization or biogenesis at cellular level;cellular macromolecule metabolic process;cellular metabolic process;cellular process;cellular protein metabolic process;chaperone-media…	binding;catalytic activity;cis-trans isomerase activity;enzyme binding;isomerase activity;peptide binding;peptidyl-prolyl cis-trans isomerase activity;protein binding;protein complex binding;RNA polymerase binding;unfolded protein binding	adherens junction;anchoring junction;cell junction;cell part;cell-substrate adherens junction;cell-substrate junction;cytoplasmic membrane-bounded vesicle;cytoplasmic part;cytoplasmic vesicle;endoplasmic reticulum;endoplasmic reticulum lumen;endoplasmic reticulum part;extracellular membrane-bounded organelle;extracellular organelle;extracellular region part;extracellular vesicular exosome;focal a…		ACATTCC,MIR-1,MIR-206;BILANGES_RAPAMYCIN_SENSITIVE_VIA_TSC1_AND_TSC2;CAMP_UP.V1_UP;CASORELLI_ACUTE_PROMYELOCYTIC_LEUKEMIA_DN;CHEN_METABOLIC_SYNDROM_NETWORK;CHOW_RASSF1_TARGETS_DN;chr15q21;CUI_GLUCOSE_DEPRIVATION;CYCLIN_D1_KE_.V1_UP;CYCLIN_D1_UP.V1_UP;CYTOPLASM;CYTOPLASMIC_PART;ENDOPLASMIC_RETICULUM;ENK_UV_RESPONSE_EPIDERMIS_UP;FLECHNER_BIOPSY_KIDNEY_TRANSPLANT_OK_VS_DONOR_UP;GARY_CD5_TARGETS_DN;G…	3D-structure;Acetylation;Completeproteome;Cyclosporin;Directproteinsequencing;Diseasemutation;Dwarfism;Endoplasmicreticulum;Glycoprotein;Isomerase;Osteogenesisimperfecta;Polymorphism;Referenceproteome;Rotamase;Signal;S-nitrosylation	Cyclophilin-like_dom;Cyclophilin-type_PPIase;Cyclophilin-type_PPIase_CS;Cyclophilin-type_PPIase_dom	CSA_PPIASE_1;CSA_PPIASE_2	2.2472
+	0.393883	16.1239	32	+	Cluster 3 (decreased abundance in UC)	Protein-arginine deiminase type-2	PADI2	A0A024RA98;Q9Y2J8;B4DIU3;Q6ZWF8	A0A024RA98;Q9Y2J8;B4DIU3	amine biosynthetic process;amine metabolic process;anatomical structure development;biological regulation;biosynthetic process;carboxylic acid biosynthetic process;carboxylic acid metabolic process;cellular amine metabolic process;cellular amino acid biosynthetic process;cellular amino acid metabolic process;cellular biosynthetic process;cellular component organization;cellular component organiza…	binding;calcium ion binding;catalytic activity;cation binding;estrogen receptor binding;hormone receptor binding;hydrolase activity;hydrolase activity, acting on carbon-nitrogen (but not peptide) bonds;hydrolase activity, acting on carbon-nitrogen (but not peptide) bonds, in linear amidines;ion binding;metal ion binding;nuclear hormone receptor binding;protein binding;protein-arginine deiminase a…	cell part;chromatin;chromosomal part;cytoplasm;extracellular membrane-bounded organelle;extracellular organelle;extracellular region part;extracellular vesicular exosome;intracellular organelle part;intracellular part;membrane-bounded organelle;membrane-bounded vesicle;organelle;organelle part;transcriptionally active chromatin;vesicle		ATF2_S_UP.V1_DN;BENPORATH_ES_WITH_H3K27ME3;BMI1_DN.V1_DN;BYSTRYKH_HEMATOPOIESIS_STEM_CELL_AND_BRAIN_QTL_CIS;BYSTRYKH_HEMATOPOIESIS_STEM_CELL_QTL_CIS;CAGCTG_V$AP4_Q5;CHARAFE_BREAST_CANCER_LUMINAL_VS_MESENCHYMAL_UP;CHEN_METABOLIC_SYNDROM_NETWORK;chr1p35;GAVIN_FOXP3_TARGETS_CLUSTER_P2;GOBERT_OLIGODENDROCYTE_DIFFERENTIATION_DN;GRAESSMANN_APOPTOSIS_BY_DOXORUBICIN_UP;GRAESSMANN_RESPONSE_TO_MC_AND_DOXOR…	3D-structure;Alternativesplicing;Calcium;Completeproteome;Cytoplasm;Hydrolase;Referenceproteome	Cupredoxin;PAD;PAD_C;PAD_N;Prot_Arg_deaminase_cen_dom		-3.7294
+	0.559676	16.1068	32	+	Cluster 3 (decreased abundance in UC)	Acetyl-CoA acetyltransferase, mitochondrial	ACAT1	A0A140VJX1;P24752;H0YEL7;P24752-2;E9PKF3	A0A140VJX1;P24752	adipose tissue development;amine catabolic process;amine metabolic process;anatomical structure development;biosynthetic process;brain development;branched chain family amino acid catabolic process;branched chain family amino acid metabolic process;carboxylic acid catabolic process;carboxylic acid metabolic process;catabolic process;cellular amine metabolic process;cellular amino acid catabolic p…	acetyl-CoA C-acetyltransferase activity;acetyl-CoA C-acyltransferase activity;acetyltransferase activity;binding;C-acetyltransferase activity;C-acyltransferase activity;catalytic activity;cation binding;coenzyme binding;cofactor binding;ion binding;metal ion binding;transferase activity;transferase activity, transferring acyl groups;transferase activity, transferring acyl groups other than amino-…	cell part;cytoplasmic part;extracellular membrane-bounded organelle;extracellular organelle;extracellular region part;extracellular vesicular exosome;intracellular membrane-bounded organelle;intracellular organelle;intracellular organelle lumen;intracellular organelle part;intracellular part;membrane;membrane-bounded organelle;membrane-bounded vesicle;membrane-enclosed lumen;mitochondrial inner m…	Benzoate degradation;Butanoate metabolism;Carbon fixation pathways in prokaryotes;Fatty acid metabolism;Glyoxylate and dicarboxylate metabolism;Lysine degradation;Propanoate metabolism;Pyruvate metabolism;Synthesis and degradation of ketone bodies;Terpenoid backbone biosynthesis;Tryptophan metabolism;Two-component system;Valine, leucine and isoleucine degradation	ACETYLTRANSFERASE_ACTIVITY;ACEVEDO_LIVER_CANCER_DN;ALCALAY_AML_BY_NPM1_LOCALIZATION_DN;BLALOCK_ALZHEIMERS_DISEASE_DN;BOYAULT_LIVER_CANCER_SUBCLASS_G3_DN;CAIRO_HEPATOBLASTOMA_DN;CASORELLI_ACUTE_PROMYELOCYTIC_LEUKEMIA_DN;chr11q22;CYTOPLASM;CYTOPLASMIC_PART;DEURIG_T_CELL_PROLYMPHOCYTIC_LEUKEMIA_DN;DIAZ_CHRONIC_MEYLOGENOUS_LEUKEMIA_UP;DURCHDEWALD_SKIN_CARCINOGENESIS_UP;ENK_UV_RESPONSE_EPIDERMIS_DN;FL…	3D-structure;Acetylation;Acyltransferase;Alternativesplicing;Completeproteome;Directproteinsequencing;Diseasemutation;Metal-binding;Mitochondrion;Polymorphism;Potassium;Referenceproteome;Transferase;Transitpeptide	Thiolase;Thiolase_acyl_enz_int_AS;Thiolase_AS;Thiolase_C;Thiolase_CS;Thiolase_N;Thiolase-like;Thiolase-like_subgr	THIOLASE_1;THIOLASE_2;THIOLASE_3	-2.27008
+	0.546794	16.0874	32	+	Cluster 3 (decreased abundance in UC)	Glycerol-3-phosphate dehydrogenase 1-like protein;Glycerol-3-phosphate dehydrogenase [NAD(+)]	GPD1L	Q8N335;C9JM46;C9JFA7;C9K0P5;B3KWN2	Q8N335;C9JM46	acylglycerol biosynthetic process;acylglycerol metabolic process;alcohol catabolic process;alcohol metabolic process;alditol catabolic process;alditol metabolic process;biological regulation;biosynthetic process;carbohydrate catabolic process;carbohydrate metabolic process;carboxylic acid biosynthetic process;carboxylic acid metabolic process;catabolic process;cellular biosynthetic process;cellul…	binding;catalytic activity;channel regulator activity;coenzyme binding;cofactor binding;glycerol-3-phosphate dehydrogenase [NAD+] activity;ion channel binding;NAD binding;nucleotide binding;oxidoreductase activity;oxidoreductase activity, acting on CH-OH group of donors;oxidoreductase activity, acting on the CH-OH group of donors, NAD or NADP as acceptor;protein binding;sodium channel regulator a…	cell part;cytoplasmic part;cytosol;extracellular membrane-bounded organelle;extracellular organelle;extracellular region part;extracellular vesicular exosome;glycerol-3-phosphate dehydrogenase complex;intracellular part;macromolecular complex;membrane;membrane-bounded organelle;membrane-bounded vesicle;organelle;plasma membrane;protein complex;vesicle	Glycerophospholipid metabolism	ACGCACA,MIR-210;ACTAYRNNNCCCR_UNKNOWN;ACTGTAG,MIR-139;ALFANO_MYC_TARGETS;BASAKI_YBX1_TARGETS_DN;BENPORATH_ES_WITH_H3K27ME3;BILD_MYC_ONCOGENIC_SIGNATURE;BMI1_DN.V1_DN;CAGGTG_V$E12_Q6;CHARAFE_BREAST_CANCER_LUMINAL_VS_BASAL_UP;CHARAFE_BREAST_CANCER_LUMINAL_VS_MESENCHYMAL_UP;CHIANG_LIVER_CANCER_SUBCLASS_PROLIFERATION_UP;chr3p22;DOANE_BREAST_CANCER_CLASSES_UP;DODD_NASOPHARYNGEAL_CARCINOMA_UP;FARMER_BR…	3D-structure;Brugadasyndrome;Completeproteome;Cytoplasm;Diseasemutation;NAD;Oxidoreductase;Polymorphism;Proteomicsidentification;Referenceproteome	6PGD_dom_2;6-PGluconate_DH_C-like;G3P_DH_NAD-dep;G3P_DH_NAD-dep_C;G3P_DH_NAD-dep_euk;G3P_DH_NAD-dep_N;NAD(P)-bd_dom		-2.30031
+	0.674458	16.0429	32	+	Cluster 3 (decreased abundance in UC)	Endonuclease domain-containing 1 protein	ENDOD1	O94919	O94919		binding;catalytic activity;cation binding;endonuclease activity;hydrolase activity;hydrolase activity, acting on ester bonds;ion binding;metal ion binding;nuclease activity;nucleic acid binding	cell part;extracellular membrane-bounded organelle;extracellular organelle;extracellular region part;extracellular vesicular exosome;membrane;membrane-bounded organelle;membrane-bounded vesicle;organelle;vesicle	Apoptosis	ACEVEDO_LIVER_CANCER_WITH_H3K27ME3_UP;ALCALAY_AML_BY_NPM1_LOCALIZATION_DN;BERTUCCI_MEDULLARY_VS_DUCTAL_BREAST_CANCER_DN;BONOME_OVARIAN_CANCER_SURVIVAL_OPTIMAL_DEBULKING;BRUINS_UVC_RESPONSE_LATE;BUYTAERT_PHOTODYNAMIC_THERAPY_STRESS_DN;CHEN_METABOLIC_SYNDROM_NETWORK;chr11q21;COLDREN_GEFITINIB_RESISTANCE_DN;CUI_TCF21_TARGETS_2_DN;DELYS_THYROID_CANCER_UP;DOANE_RESPONSE_TO_ANDROGEN_UP;DUTERTRE_ESTRADI…	Acetylation;Completeproteome;Endonuclease;Hydrolase;Nuclease;Polymorphism;Referenceproteome;Secreted;Signal	DNA/RNA_non-sp_Endonuclease;Extracellular_endonuc_su_A		-1.5821
+	1.58036	15.9232	32	+	Cluster 2 (major cluster increased abundance in UC)	Protein disulfide-isomerase	P4HB	A0A024R8S5;P07237;B4DNL5;B4DUA5;H7BZ94;B4DLN6;H0Y3Z3;Q96C96;I3L398;B3KTQ9;I3L312;B4DJS0;I3L4M2;I3NI03;I3L3U6;I3L0S0;I3L3P5;B4DNP9;I3L514;I3L1Y5	A0A024R8S5;P07237;B4DNL5;B4DUA5;H7BZ94;B4DLN6;H0Y3Z3;Q96C96	4-hydroxyproline metabolic process;amine metabolic process;biological regulation;carboxylic acid metabolic process;cell redox homeostasis;cellular amine metabolic process;cellular amino acid metabolic process;cellular component organization;cellular component organization at cellular level;cellular component organization or biogenesis;cellular component organization or biogenesis at cellular leve…	catalytic activity;dioxygenase activity;endopeptidase activity;hydrolase activity;intramolecular oxidoreductase activity;intramolecular oxidoreductase activity, interconverting keto- and enol-groups;intramolecular oxidoreductase activity, transposing S-S bonds;isomerase activity;oxidoreductase activity;oxidoreductase activity, acting on paired donors, with incorporation or reduction of molecular …	adherens junction;anchoring junction;cell junction;cell part;cell-substrate adherens junction;cell-substrate junction;cytoplasmic membrane-bounded vesicle;cytoplasmic part;cytoplasmic vesicle;endoplasmic reticulum;endoplasmic reticulum lumen;endoplasmic reticulum part;endoplasmic reticulum-Golgi intermediate compartment;extracellular membrane-bounded organelle;extracellular organelle;extracellula…	Protein processing in endoplasmic reticulum	AAAGGGA,MIR-204,MIR-211;AAGGGAT,MIR-188;ACTAYRNNNCCCR_UNKNOWN;ACTWSNACTNY_UNKNOWN;AMINE_METABOLIC_PROCESS;AMINO_ACID_AND_DERIVATIVE_METABOLIC_PROCESS;AMINO_ACID_DERIVATIVE_METABOLIC_PROCESS;BIOCARTA_HIF_PATHWAY;BIOCARTA_VITCB_PATHWAY;BIOPOLYMER_METABOLIC_PROCESS;BIOPOLYMER_MODIFICATION;BLUM_RESPONSE_TO_SALIRASIB_UP;BRUINS_UVC_RESPONSE_LATE;CAGGTG_V$E12_Q6;CAIRO_HEPATOBLASTOMA_CLASSES_UP;CAMP_UP.V…	3D-structure;Acetylation;Cellmembrane;Chaperone;Completeproteome;Dioxygenase;Directproteinsequencing;Disulfidebond;Endoplasmicreticulum;Isomerase;Membrane;Oxidoreductase;Proteomicsidentification;Redox-activecenter;Referenceproteome;Repeat;Signal	Disulphide_isomerase;Prot_disulphide_isomerase;Thioredoxin_CS;Thioredoxin_domain;Thioredoxin-like_fold	ER_TARGET;THIOREDOXIN_1;THIOREDOXIN_2	1.8374
+	0.571848	15.9143	32	+	Cluster 3 (decreased abundance in UC)	Sodium/potassium-transporting ATPase subunit alpha-1	ATP1A1	P05023-4;P05023;P05023-3;P05023-2	P05023-4;P05023;P05023-3;P05023-2	biological regulation;cardiac muscle contraction;cation homeostasis;cation transport;cellular cation homeostasis;cellular chemical homeostasis;cellular homeostasis;cellular ion homeostasis;cellular metal ion homeostasis;cellular monovalent inorganic cation homeostasis;cellular potassium ion homeostasis;cellular potassium ion transport;cellular process;cellular response to abiotic stimulus;cellula…	active transmembrane transporter activity;adenyl nucleotide binding;adenyl ribonucleotide binding;ADP binding;alkali metal ion binding;ATP binding;ATPase activity;ATPase activity, coupled;ATPase activity, coupled to movement of substances;ATPase activity, coupled to transmembrane movement of ions;ATPase activity, coupled to transmembrane movement of ions, phosphorylative mechanism;ATPase activity…	apical plasma membrane;basolateral plasma membrane;caveola;cell part;cytoplasmic membrane-bounded vesicle;cytoplasmic part;cytoplasmic vesicle;endoplasmic reticulum;endosome;extracellular membrane-bounded organelle;extracellular organelle;extracellular region part;extracellular vesicular exosome;Golgi apparatus;integral to membrane;intracellular membrane-bounded organelle;intracellular organelle;…	Aldosterone-regulated sodium reabsorption;Bile secretion;Carbohydrate digestion and absorption;Cardiac muscle contraction;Endocrine and other factor-regulated calcium reabsorption;Gastric acid secretion;Mineral absorption;Pancreatic secretion;Protein digestion and absorption;Proximal tubule bicarbonate reclamation;Salivary secretion	ACEVEDO_FGFR1_TARGETS_IN_PROSTATE_CANCER_MODEL_UP;ACTGAAA,MIR-30A-3P,MIR-30E-3P;ACTIVE_TRANSMEMBRANE_TRANSPORTER_ACTIVITY;ALCALA_APOPTOSIS;ATGTAGC,MIR-221,MIR-222;ATPASE_ACTIVITY;ATPASE_ACTIVITY_COUPLED;ATPASE_ACTIVITY_COUPLED_TO_MOVEMENT_OF_SUBSTANCES;ATPASE_ACTIVITY_COUPLED_TO_TRANSMEMBRANE_MOVEMENT_OF_IONS;ATPASE_ACTIVITY_COUPLED_TO_TRANSMEMBRANE_MOVEMENT_OF_IONS_PHOSPHORYLATIVE_MECHANISM;BILA…	Acetylation;Alternativesplicing;ATP-binding;Cellmembrane;Completeproteome;Directproteinsequencing;Hydrolase;Iontransport;Magnesium;Membrane;Metal-binding;Nucleotide-binding;Phosphoprotein;Polymorphism;Potassium;Potassiumtransport;Referenceproteome;Sodium;Sodium/potassiumtransport;Sodiumtransport;Transmembrane;Transmembranehelix;Transport	ATPase_P-typ_cation-transptr_C;ATPase_P-typ_cation-transptr_N;ATPase_P-typ_cyto_domN;ATPase_P-typ_P_site;ATPase_P-typ_TM_dom;ATPase_P-typ_transduc_dom_A;HAD-like_dom;P_typ_ATPase;P-type_ATPase_IIC	ATPASE_E1_E2	-2.11749
+	0.610302	15.8938	32	+	Cluster 3 (decreased abundance in UC)	Band 4.1-like protein 1	EPB41L1	A0A0C4DH22;Q9H4G0;B7Z653;Q4VXN0;Q4VXN1;Q4VXN5;X6RC15;A0A1B0GTW6;Q4VXN6;Q4VXN7;Q4VXN2;Q4VXN8;Q29RW3;H0Y482;Q7Z3C9	A0A0C4DH22;Q9H4G0;B7Z653;Q4VXN0	actin cytoskeleton organization;actin filament-based process;cell communication;cell-cell signaling;cellular component organization;cellular component organization at cellular level;cellular component organization or biogenesis;cellular component organization or biogenesis at cellular level;cellular process;cortical actin cytoskeleton organization;cortical cytoskeleton organization;cytoskeleton o…	structural molecule activity	cell part;cytoplasm;cytoplasmic part;cytoskeleton;cytosol;extrinsic to membrane;intracellular non-membrane-bounded organelle;intracellular organelle;intracellular part;membrane;membrane part;non-membrane-bounded organelle;organelle;plasma membrane	Tight junction	AAGCACA,MIR-218;ACACTGG,MIR-199A,MIR-199B;ACTGTGA,MIR-27A,MIR-27B;AGGTGCA,MIR-500;ASTIER_INTEGRIN_SIGNALING;ATTACAT,MIR-380-3P;CAGGTA_V$AREB6_01;chr20q11;CTTGTAT,MIR-381;CTTTGCA,MIR-527;DODD_NASOPHARYNGEAL_CARCINOMA_UP;FORTSCHEGGER_PHF8_TARGETS_DN;GCAAGAC,MIR-431;GCACCTT,MIR-18A,MIR-18B;GGGAGGRR_V$MAZ_Q6;GNF2_DNM1;GNF2_RAB3A;GOBERT_OLIGODENDROCYTE_DIFFERENTIATION_DN;GOZGIT_ESR1_TARGETS_DN;GSE1330…	Acetylation;Actin-binding;Alternativesplicing;Completeproteome;Cytoplasm;Cytoskeleton;Diseasemutation;Mentalretardation;Phosphoprotein;Proteomicsidentification;Referenceproteome	Band_4.1_C;Band_41_domain;Ez/rad/moesin_like;FERM/acyl-CoA-bd_prot_3-hlx;FERM_central;FERM_CS;FERM_domain;FERM_N;FERM_PH-like_C;FERM-adjacent;PH_like_dom;SAB_dom;Ubiquitin-rel_dom	FERM_1;FERM_2;FERM_3	-1.93768
+	0.642812	15.8064	32	+	Cluster 3 (decreased abundance in UC)	Trifunctional enzyme subunit alpha, mitochondrial;Long-chain enoyl-CoA hydratase;Long chain 3-hydroxyacyl-CoA dehydrogenase	HADHA	E9KL44;P40939;B4DRH6;B4DDZ5;H0YFD6;V9GZL3;P40939-2	E9KL44;P40939;B4DRH6;B4DDZ5	biosynthetic process;carboxylic acid catabolic process;carboxylic acid metabolic process;cardiolipin acyl-chain remodeling;cardiolipin metabolic process;catabolic process;cellular biosynthetic process;cellular catabolic process;cellular ketone metabolic process;cellular lipid catabolic process;cellular lipid metabolic process;cellular metabolic process;cellular process;fatty acid beta-oxidation;f…	3-hydroxyacyl-CoA dehydrogenase activity;acetyl-CoA C-acetyltransferase activity;acetyl-CoA C-acyltransferase activity;acetyltransferase activity;binding;C-acetyltransferase activity;C-acyltransferase activity;carbon-oxygen lyase activity;carboxylic acid binding;catalytic activity;coenzyme binding;cofactor binding;enoyl-CoA hydratase activity;fatty acid binding;fatty-acyl-CoA binding;hydro-lyase …	cell part;cytoplasmic part;fatty acid beta-oxidation multienzyme complex;intracellular membrane-bounded organelle;intracellular non-membrane-bounded organelle;intracellular organelle;intracellular organelle part;intracellular part;macromolecular complex;membrane;membrane-bounded organelle;mitochondrial inner membrane;mitochondrial membrane;mitochondrial nucleoid;mitochondrial part;mitochondrion;n…	Aminobenzoate degradation;Benzoate degradation;beta-Alanine metabolism;Biosynthesis of unsaturated fatty acids;Butanoate metabolism;Caprolactam degradation;Fatty acid elongation in mitochondria;Fatty acid metabolism;Lysine degradation;Propanoate metabolism;Tryptophan metabolism;Valine, leucine and isoleucine degradation	ACETYLTRANSFERASE_ACTIVITY;ACEVEDO_LIVER_CANCER_DN;ACEVEDO_LIVER_TUMOR_VS_NORMAL_ADJACENT_TISSUE_DN;ALCALA_APOPTOSIS;ARGGGTTAA_UNKNOWN;BLALOCK_ALZHEIMERS_DISEASE_UP;BOCHKIS_FOXA2_TARGETS;CARBON_OXYGEN_LYASE_ACTIVITY;CASORELLI_ACUTE_PROMYELOCYTIC_LEUKEMIA_DN;chr2p23;DAIRKEE_CANCER_PRONE_RESPONSE_E2;DIAZ_CHRONIC_MEYLOGENOUS_LEUKEMIA_UP;DITTMER_PTHLH_TARGETS_UP;GAZDA_DIAMOND_BLACKFAN_ANEMIA_MYELOID_…	Acetylation;Alternativesplicing;Completeproteome;Diseasemutation;Fattyacidmetabolism;Lipidmetabolism;Lyase;Mitochondrion;Multifunctionalenzyme;NAD;Oxidoreductase;Phosphoprotein;Polymorphism;Referenceproteome;Transitpeptide	3HC_DH_C;3-OHacyl-CoA_DH_CS;3-OHacyl-CoA_DH_NAD-bd;6PGD_dom_2;6-PGluconate_DH_C-like;ClpP/crotonase-like_dom;Crotonase_core_superfam;Enoyl-CoA_hyd/isom_CS;Fa_ox_alpha_mit;NAD(P)-bd_dom	3HCDH;ENOYL_COA_HYDRATASE	-1.71607
+	0.557327	15.7494	32	+	Cluster 3 (decreased abundance in UC)	Phosphoenolpyruvate carboxykinase [GTP], mitochondrial	PCK2	A0A0S2Z430;Q16822;B4DW73;H0YML5;A0A0S2Z451;Q16822-2;A0A0S2Z4C0;H0YNG4;H0YMU6;H0YMA5;H0YMY3	A0A0S2Z430;Q16822;B4DW73;H0YML5;A0A0S2Z451;Q16822-2	alcohol biosynthetic process;alcohol metabolic process;biological regulation;biosynthetic process;carbohydrate biosynthetic process;carbohydrate homeostasis;carbohydrate metabolic process;carboxylic acid metabolic process;cellular biosynthetic process;cellular carbohydrate biosynthetic process;cellular carbohydrate metabolic process;cellular chemical homeostasis;cellular glucose homeostasis;cellu…	binding;carbon-carbon lyase activity;carboxy-lyase activity;catalytic activity;cation binding;GTP binding;guanyl nucleotide binding;guanyl ribonucleotide binding;ion binding;kinase activity;lyase activity;metal ion binding;nucleotide binding;phosphoenolpyruvate carboxykinase (GTP) activity;phosphoenolpyruvate carboxykinase activity;purine nucleotide binding;purine ribonucleoside triphosphate bind…	cell part;cytoplasmic part;extracellular membrane-bounded organelle;extracellular organelle;extracellular region part;extracellular vesicular exosome;intracellular membrane-bounded organelle;intracellular organelle;intracellular organelle lumen;intracellular organelle part;intracellular part;membrane-bounded organelle;membrane-bounded vesicle;membrane-enclosed lumen;mitochondrial matrix;mitochond…	Adipocytokine signaling pathway;Citrate cycle (TCA cycle);Glycolysis / Gluconeogenesis;Insulin signaling pathway;PPAR signaling pathway;Proximal tubule bicarbonate reclamation;Pyruvate metabolism	AACTTT_UNKNOWN;ALK_DN.V1_UP;BERENJENO_TRANSFORMED_BY_RHOA_DN;BONOME_OVARIAN_CANCER_SURVIVAL_OPTIMAL_DEBULKING;BOYAULT_LIVER_CANCER_SUBCLASS_G123_DN;BURTON_ADIPOGENESIS_PEAK_AT_0HR;BYSTRYKH_HEMATOPOIESIS_STEM_CELL_AND_BRAIN_QTL_TRANS;CAIRO_HEPATOBLASTOMA_DN;CAIRO_LIVER_DEVELOPMENT_DN;CHARAFE_BREAST_CANCER_LUMINAL_VS_BASAL_UP;CHARAFE_BREAST_CANCER_LUMINAL_VS_MESENCHYMAL_UP;CHICAS_RB1_TARGETS_CONFLU…	Acetylation;Alternativesplicing;Completeproteome;Decarboxylase;Gluconeogenesis;GTP-binding;Kinase;Lyase;Manganese;Metal-binding;Mitochondrion;Nucleotide-binding;Phosphoprotein;Polymorphism;Proteomicsidentification;Pyruvate;Referenceproteome;Transferase;Transitpeptide	PEP_carboxykin_GTP_CS;PEP_carboxykinase_C;PEP_carboxykinase_GTP;PEP_carboxykinase_N	PEPCK_GTP	-2.28044
+	0.598293	15.7103	32	+	Cluster 3 (decreased abundance in UC)	Hydroxymethylglutaryl-CoA lyase, mitochondrial	HMGCL	B1AK13;P35914;P35914-3;P35914-2;H0Y2L7;G5E9S9;Q9NT06;B7Z4D4;B7Z212;Q8TB92-5;Q8TB92-2;Q8TB92;G8FGB4	B1AK13;P35914;P35914-3;P35914-2	acyl-CoA metabolic process;amine catabolic process;amine metabolic process;anatomical structure development;biosynthetic process;branched chain family amino acid catabolic process;branched chain family amino acid metabolic process;carboxylic acid catabolic process;carboxylic acid metabolic process;catabolic process;cellular amine metabolic process;cellular amino acid catabolic process;cellular am…	binding;carbon-carbon lyase activity;carboxylic acid binding;catalytic activity;cation binding;coenzyme binding;cofactor binding;fatty acid binding;fatty-acyl-CoA binding;hydroxymethylglutaryl-CoA lyase activity;identical protein binding;ion binding;lipid binding;lyase activity;magnesium ion binding;manganese ion binding;metal ion binding;monocarboxylic acid binding;oxo-acid-lyase activity;protei…	cell part;cytoplasmic part;intracellular membrane-bounded organelle;intracellular organelle;intracellular organelle lumen;intracellular organelle part;intracellular part;membrane;membrane-bounded organelle;membrane-enclosed lumen;microbody;mitochondrial inner membrane;mitochondrial matrix;mitochondrial membrane;mitochondrial part;mitochondrion;organelle;organelle inner membrane;organelle lumen;or…	Butanoate metabolism;Geraniol degradation;Peroxisome;Synthesis and degradation of ketone bodies;Valine, leucine and isoleucine degradation	ACEVEDO_LIVER_CANCER_DN;ACEVEDO_LIVER_TUMOR_VS_NORMAL_ADJACENT_TISSUE_DN;AGUIRRE_PANCREATIC_CANCER_COPY_NUMBER_DN;BLALOCK_ALZHEIMERS_DISEASE_UP;BLUM_RESPONSE_TO_SALIRASIB_UP;BROWNE_HCMV_INFECTION_12HR_DN;BROWNE_HCMV_INFECTION_1HR_DN;BROWNE_HCMV_INFECTION_4HR_DN;BRUINS_UVC_RESPONSE_MIDDLE;chr1p36;COLDREN_GEFITINIB_RESISTANCE_DN;DODD_NASOPHARYNGEAL_CARCINOMA_UP;FLECHNER_BIOPSY_KIDNEY_TRANSPLANT_REJ…	3D-structure;Acetylation;Alternativesplicing;Completeproteome;Diseasemutation;Disulfidebond;Lyase;Metal-binding;Mitochondrion;Peroxisome;Referenceproteome;Transitpeptide	Aldolase_TIM;HL;HMG_CoA_lyase_AS;PYR_CT	HMG_COA_LYASE;PYR_CT	-1.95798
+	0.39958	15.4333	32	+	Cluster 3 (decreased abundance in UC)	Sialate O-acetylesterase	SIAE	Q9HAT2;Q9HAT2-2	Q9HAT2;Q9HAT2-2	biological regulation;carbohydrate metabolic process;metabolic process;primary metabolic process;regulation of biological process;regulation of immune system process	acetylesterase activity;carboxylic ester hydrolase activity;catalytic activity;hydrolase activity;hydrolase activity, acting on ester bonds;short-chain carboxylesterase activity;sialate O-acetylesterase activity	cell part;cytoplasmic part;extracellular membrane-bounded organelle;extracellular organelle;extracellular region part;extracellular space;extracellular vesicular exosome;intracellular membrane-bounded organelle;intracellular organelle;intracellular part;lysosome;lytic vacuole;membrane-bounded organelle;membrane-bounded vesicle;organelle;vacuole;vesicle		BRUINS_UVC_RESPONSE_LATE;BRUINS_UVC_RESPONSE_VIA_TP53_GROUP_A;CAGGTG_V$E12_Q6;chr11q24;GGGTGGRR_V$PAX4_03;GSE15930_NAIVE_VS_48H_IN_VITRO_STIM_IFNAB_CD8_TCELL_UP;GSE17721_12H_VS_24H_PAM3CSK4_BMDM_DN;GSE17721_PAM3CSK4_VS_CPG_12H_BMDM_UP;GSE17721_POLYIC_VS_PAM3CSK4_4H_BMDM_UP;GSE17974_0H_VS_2H_IN_VITRO_ACT_CD4_TCELL_UP;GSE17974_0H_VS_4H_IN_VITRO_ACT_CD4_TCELL_UP;GSE17974_0H_VS_6H_IN_VITRO_ACT_CD4_TC…	Alternativesplicing;Completeproteome;Diseasemutation;Glycoprotein;Hydrolase;Lysosome;Polymorphism;Referenceproteome;Secreted;Serineesterase;Signal	DUF303_acetylest;SGNH_hydro		-3.4888
+	2.57298	15.4003	32	+	Cluster 2 (major cluster increased abundance in UC)	ADP-ribosyl cyclase/cyclic ADP-ribose hydrolase 1	CD38	P28907;B2R880;B4DMR7;H0Y950	P28907;B2R880	activation of immune response;antigen receptor-mediated signaling pathway;B cell receptor signaling pathway;biological regulation;calcium ion homeostasis;cation homeostasis;cell surface receptor linked signaling pathway;cellular calcium ion homeostasis;cellular cation homeostasis;cellular chemical homeostasis;cellular divalent inorganic cation homeostasis;cellular homeostasis;cellular ion homeost…	catalytic activity;hydrolase activity;hydrolase activity, acting on glycosyl bonds;hydrolase activity, hydrolyzing N-glycosyl compounds;lyase activity;NAD(P)+ nucleosidase activity;NAD+ nucleosidase activity;phosphorus-oxygen lyase activity;transferase activity	cell part;cell surface;extracellular membrane-bounded organelle;extracellular organelle;extracellular region part;extracellular vesicular exosome;integral to membrane;intracellular membrane-bounded organelle;intracellular organelle;intracellular part;intrinsic to membrane;membrane;membrane part;membrane-bounded organelle;membrane-bounded vesicle;nucleus;organelle;plasma membrane;vesicle	Calcium signaling pathway;Nicotinate and nicotinamide metabolism;Pancreatic secretion;Salivary secretion	ACEVEDO_FGFR1_TARGETS_IN_PROSTATE_CANCER_MODEL_UP;ALCALAY_AML_BY_NPM1_LOCALIZATION_DN;APOPTOSIS_GO;BASSO_CD40_SIGNALING_DN;BENPORATH_ES_WITH_H3K27ME3;BENPORATH_SUZ12_TARGETS;BERTUCCI_MEDULLARY_VS_DUCTAL_BREAST_CANCER_UP;BORCZUK_MALIGNANT_MESOTHELIOMA_DN;BOSCO_TH1_CYTOTOXIC_MODULE;BROWNE_HCMV_INFECTION_30MIN_UP;BRUINS_UVC_RESPONSE_LATE;CELL_DEVELOPMENT;CELL_FRACTION;CHANDRAN_METASTASIS_DN;CHEN_MET…	3D-structure;Alternativesplicing;Completeproteome;Diabetesmellitus;Disulfidebond;Glycoprotein;Hydrolase;Membrane;NAD;NADP;Polymorphism;Receptor;Referenceproteome;Signal-anchor;Transferase;Transmembrane;Transmembranehelix	ADP-ribosyl_cyclase;NAD(P)-bd_dom		3.79972
+	1.62444	15.3866	32	+	Cluster 2 (major cluster increased abundance in UC)	Translocon-associated protein subunit gamma	SSR3	C9JA28;Q9UNL2;Q9UNL2-2;C9J365	C9JA28;Q9UNL2;Q9UNL2-2;C9J365	biosynthetic process;cellular biosynthetic process;cellular macromolecule biosynthetic process;cellular macromolecule metabolic process;cellular metabolic process;cellular process;cellular protein metabolic process;cotranslational protein targeting to membrane;establishment of localization;establishment of localization in cell;establishment of protein localization;establishment of protein localiz…		cell part;cytoplasmic part;endoplasmic reticulum part;integral to endoplasmic reticulum membrane;integral to membrane;integral to organelle membrane;intracellular organelle part;intracellular part;intrinsic to endoplasmic reticulum membrane;intrinsic to membrane;intrinsic to organelle membrane;macromolecular complex;membrane part;organelle part;protein complex;Sec61 translocon complex;translocon …	Protein processing in endoplasmic reticulum	ACEVEDO_METHYLATED_IN_LIVER_CANCER_DN;AZARE_NEOPLASTIC_TRANSFORMATION_BY_STAT3_DN;BENPORATH_CYCLING_GENES;BLUM_RESPONSE_TO_SALIRASIB_UP;BROWN_MYELOID_CELL_DEVELOPMENT_DN;CAIRO_HEPATOBLASTOMA_CLASSES_UP;CAMP_UP.V1_UP;CELL_FRACTION;chr3q25;GSE10239_KLRG1INT_VS_KLRG1HIGH_EFF_CD8_TCELL_DN;GSE10239_MEMORY_VS_DAY4.5_EFF_CD8_TCELL_DN;GSE11057_NAIVE_CD4_VS_PBMC_CD4_TCELL_DN;GSE11057_NAIVE_VS_CENT_MEMORY_…	Alternativesplicing;Completeproteome;Endoplasmicreticulum;Membrane;Phosphoprotein;Proteomicsidentification;Referenceproteome;Transmembrane;Transmembranehelix	TRAP-gamma		1.89846
+	0.298195	15.3641	32	+	Cluster 3 (decreased abundance in UC)	Selenium-binding protein 1	HEL-S-134P;SELENBP1	V9HWG1;Q13228;Q13228-4;Q13228-2;Q13228-3;B4DPI7;A6PVX1;H0Y532;Q9H8A8;F2Z2W8;F8WCR4;C9JVL0;F8WBA9	V9HWG1;Q13228;Q13228-4;Q13228-2;Q13228-3;B4DPI7;A6PVX1	establishment of localization;establishment of protein localization;protein transport;transport	binding;selenium binding	cell part;cytoplasmic part;cytosol;extracellular membrane-bounded organelle;extracellular organelle;extracellular region part;extracellular space;extracellular vesicular exosome;intracellular non-membrane-bounded organelle;intracellular organelle;intracellular organelle part;intracellular part;membrane;membrane-bounded organelle;membrane-bounded vesicle;non-membrane-bounded organelle;nuclear part…		ACEVEDO_LIVER_CANCER_UP;ACOSTA_PROLIFERATION_INDEPENDENT_MYC_TARGETS_DN;BOQUEST_STEM_CELL_CULTURED_VS_FRESH_UP;BOYAULT_LIVER_CANCER_SUBCLASS_G3_DN;BRUINS_UVC_RESPONSE_VIA_TP53_GROUP_A;CAIRO_LIVER_DEVELOPMENT_DN;CAMP_UP.V1_UP;CHARAFE_BREAST_CANCER_LUMINAL_VS_MESENCHYMAL_UP;CHIANG_LIVER_CANCER_SUBCLASS_CTNNB1_UP;CHIANG_LIVER_CANCER_SUBCLASS_PROLIFERATION_DN;chr1q21;CORRE_MULTIPLE_MYELOMA_DN;COULOUA…	Acetylation;Alternativesplicing;Completeproteome;Cytoplasm;Directproteinsequencing;Membrane;Nucleus;Phosphoprotein;Proteintransport;Proteomicsidentification;Referenceproteome;Selenium;Transport	Se-bd;WD40/YVTN_repeat-like_dom		-4.63388
+	1.5727	15.3431	32	+	Cluster 2 (major cluster increased abundance in UC)	Staphylococcal nuclease domain-containing protein 1	SND1	A0A140VK49;Q7KZF4;B2R5U1;Q59FF0;B3KU67;H7C597	A0A140VK49;Q7KZF4;B2R5U1;Q59FF0;B3KU67	biological regulation;biosynthetic process;cell differentiation;cellular biosynthetic process;cellular developmental process;cellular macromolecule biosynthetic process;cellular macromolecule metabolic process;cellular metabolic process;cellular nitrogen compound metabolic process;cellular process;developmental process;gene silencing;gene silencing by RNA;macromolecule biosynthetic process;macrom…	binding;catalytic activity;hydrolase activity;hydrolase activity, acting on ester bonds;nuclease activity;nucleic acid binding;protein binding transcription factor activity;transcription cofactor activity;transcription factor binding transcription factor activity	cell part;cytoplasm;cytoplasmic membrane-bounded vesicle;cytoplasmic part;cytoplasmic vesicle;extracellular membrane-bounded organelle;extracellular organelle;extracellular region part;extracellular vesicular exosome;intracellular membrane-bounded organelle;intracellular organelle;intracellular part;macromolecular complex;melanosome;membrane;membrane-bounded organelle;membrane-bounded vesicle;mit…		ACEVEDO_METHYLATED_IN_LIVER_CANCER_DN;ACEVEDO_NORMAL_TISSUE_ADJACENT_TO_LIVER_TUMOR_DN;ACTAYRNNNCCCR_UNKNOWN;BERENJENO_TRANSFORMED_BY_RHOA_DN;BRUINS_UVC_RESPONSE_VIA_TP53_GROUP_B;CCTNTMAGA_UNKNOWN;chr7q31;CTTTAAR_UNKNOWN;DODD_NASOPHARYNGEAL_CARCINOMA_DN;ENK_UV_RESPONSE_KERATINOCYTE_UP;FULCHER_INFLAMMATORY_RESPONSE_LECTIN_VS_LPS_UP;GCGNNANTTCC_UNKNOWN;GCTNWTTGK_UNKNOWN;GGCNRNWCTTYS_UNKNOWN;GRADE_C…	3D-structure;Acetylation;Completeproteome;Cytoplasm;Directproteinsequencing;Host-virusinteraction;Nucleus;Phosphoprotein;Referenceproteome;Repeat;Transcription;Transcriptionregulation	Silence_cplx_Nase-comp_TudorSN;SND1;Staphylococal_nuclease_OB-fold;Thermonucl_AS;Tudor	TNASE_2;TNASE_3;TUDOR	1.79057
+	0.397903	15.3026	32	+	Cluster 3 (decreased abundance in UC)	Reticulon;Reticulon-4	NOGOC;RTN4	A6XGP7;Q9NQC3-3	A6XGP7;Q9NQC3-3	anatomical structure formation involved in morphogenesis;anatomical structure morphogenesis;angiogenesis;apoptosis;axonal fasciculation;biological regulation;cardiac epithelial to mesenchymal transition;cell death;cell migration;cell morphogenesis;cell morphogenesis involved in differentiation;cell motility;cell recognition;cell surface receptor linked signaling pathway;cellular component morphog…		cell body;cell part;cell projection;cytoplasmic part;endoplasmic reticulum;endoplasmic reticulum membrane;endoplasmic reticulum part;envelope;extracellular membrane-bounded organelle;extracellular organelle;extracellular region part;extracellular vesicular exosome;integral to endoplasmic reticulum membrane;integral to membrane;integral to organelle membrane;intracellular;intracellular membrane-bo…		AAGCACA,MIR-218;ADDYA_ERYTHROID_DIFFERENTIATION_BY_HEMIN;ANATOMICAL_STRUCTURE_DEVELOPMENT;ANATOMICAL_STRUCTURE_MORPHOGENESIS;ANTI_APOPTOSIS;APOPTOSIS_GO;AXONOGENESIS;BERTUCCI_MEDULLARY_VS_DUCTAL_BREAST_CANCER_DN;BLALOCK_ALZHEIMERS_DISEASE_DN;CACGTG_V$MYC_Q2;CAGGTG_V$E12_Q6;CELL_DEVELOPMENT;CELL_MIGRATION;CELLULAR_MORPHOGENESIS_DURING_DIFFERENTIATION;CHARAFE_BREAST_CANCER_LUMINAL_VS_MESENCHYMAL_DN…	3D-structure;Acetylation;Alternativesplicing;Completeproteome;Directproteinsequencing;Endoplasmicreticulum;Membrane;Neurogenesis;Phosphoprotein;Polymorphism;Referenceproteome;Transmembrane;Transmembranehelix	Reticulon	RETICULON	-3.50573
+	0.406763	15.2799	32	+	Cluster 3 (decreased abundance in UC)	Carboxymethylenebutenolidase homolog	CMBL	Q96DG6;B2RD36	Q96DG6;B2RD36		catalytic activity;hydrolase activity	cell part;cytoplasmic part;cytosol;extracellular membrane-bounded organelle;extracellular organelle;extracellular region part;extracellular vesicular exosome;intracellular part;membrane-bounded organelle;membrane-bounded vesicle;organelle;vesicle	Chlorocyclohexane and chlorobenzene degradation;Fluorobenzoate degradation;Toluene degradation	ACCTGTTG_UNKNOWN;ACEVEDO_LIVER_CANCER_DN;BRUINS_UVC_RESPONSE_VIA_TP53_GROUP_A;BURTON_ADIPOGENESIS_6;CHIANG_LIVER_CANCER_SUBCLASS_PROLIFERATION_DN;CHICAS_RB1_TARGETS_CONFLUENT;chr5p15;CSR_LATE_UP.V1_DN;DURAND_STROMA_MAX_DN;FULCHER_INFLAMMATORY_RESPONSE_LECTIN_VS_LPS_DN;GAUSSMANN_MLL_AF4_FUSION_TARGETS_A_UP;GOLDRATH_HOMEOSTATIC_PROLIFERATION;GOZGIT_ESR1_TARGETS_DN;GRAESSMANN_APOPTOSIS_BY_DOXORUBICI…	Acetylation;Completeproteome;Cytoplasm;Directproteinsequencing;Hydrolase;Phosphoprotein;Polymorphism;Referenceproteome	AB_hydrolase;Dienelactn_hydro		-3.40604
+	1.69519	15.1444	32	+	Cluster 2 (major cluster increased abundance in UC)	Intercellular adhesion molecule 1	ICAM1	P05362;B4DNT6;B4DQW5;K7EKL8;E7ESS4;O00177;A0A1C9J7T1;Q15462;Q99930	P05362;B4DNT6;B4DQW5;K7EKL8	acute inflammatory response;acute inflammatory response to antigenic stimulus;adhesion to host;adhesion to other organism involved in symbiotic interaction;aging;anatomical structure development;antigen processing and presentation;biological adhesion;biological regulation;carbohydrate homeostasis;cell activation;cell activation involved in immune response;cell adhesion;cell adhesion mediated by i…	binding;integrin binding;molecular transducer activity;protein binding;protein complex binding;receptor activity;receptor binding;signal transducer activity;signaling receptor activity;transmembrane signaling receptor activity;viral receptor activity	adherens junction;anchoring junction;cell junction;cell part;cell surface;cell-substrate adherens junction;cell-substrate junction;external side of plasma membrane;extracellular membrane-bounded organelle;extracellular organelle;extracellular region part;extracellular space;extracellular vesicular exosome;focal adhesion;immunological synapse;integral to membrane;integral to plasma membrane;intrin…	African trypanosomiasis;Cell adhesion molecules (CAMs);Leukocyte transendothelial migration;Malaria;Natural killer cell mediated cytotoxicity;Rheumatoid arthritis;Staphylococcus aureus infection;Viral myocarditis	AFFAR_YY1_TARGETS_UP;BASSO_CD40_SIGNALING_UP;BENPORATH_MYC_TARGETS_WITH_EBOX;BERTUCCI_MEDULLARY_VS_DUCTAL_BREAST_CANCER_UP;BIOCARTA_BLYMPHOCYTE_PATHWAY;BIOCARTA_CTL_PATHWAY;BIOCARTA_GRANULOCYTES_PATHWAY;BIOCARTA_LAIR_PATHWAY;BIOCARTA_LYM_PATHWAY;BIOCARTA_MONOCYTE_PATHWAY;BIOCARTA_TCYTOTOXIC_PATHWAY;BIOCARTA_THELPER_PATHWAY;BLALOCK_ALZHEIMERS_DISEASE_UP;BOYAULT_LIVER_CANCER_SUBCLASS_G5_DN;BROCKE_A…	3D-structure;Celladhesion;Completeproteome;Directproteinsequencing;Disulfidebond;Glycoprotein;Hostcellreceptorforvirusentry;Host-virusinteraction;Immunoglobulindomain;Membrane;Phosphoprotein;Polymorphism;Proteomicsidentification;Receptor;Referenceproteome;Repeat;Signal;Transmembrane;Transmembranehelix;Ublconjugation	ICAM;ICAM_N;ICAM_VCAM_N;Ig_sub;Ig-like_fold		2.04478
+	0.675752	15.1186	32	+	Cluster 3 (decreased abundance in UC)	AFG3-like protein 2	AFG3L2	D3DUJ0;Q8TA92;Q9Y4W6;K7EP56;Q658U5;B3KPL7	D3DUJ0;Q8TA92;Q9Y4W6	anatomical structure development;anatomical structure morphogenesis;axon ensheathment;axonogenesis;biological regulation;cell development;cell part morphogenesis;cell projection morphogenesis;cell projection organization;cellular component morphogenesis;cellular component organization;cellular component organization at cellular level;cellular component organization or biogenesis;cellular componen…	adenyl nucleotide binding;adenyl ribonucleotide binding;ATP binding;binding;catalytic activity;cation binding;endopeptidase activity;hydrolase activity;ion binding;metal ion binding;metalloendopeptidase activity;metallopeptidase activity;nucleotide binding;peptidase activity;peptidase activity, acting on L-amino acid peptides;protein binding;purine nucleotide binding;purine ribonucleoside triphos…	cell part;cytoplasmic part;integral to membrane;intracellular membrane-bounded organelle;intracellular organelle;intracellular organelle part;intracellular part;intrinsic to membrane;membrane;membrane part;membrane-bounded organelle;mitochondrial inner membrane;mitochondrial membrane;mitochondrial part;mitochondrion;organelle;organelle inner membrane;organelle membrane;organelle part		BASSO_B_LYMPHOCYTE_NETWORK;chr18p11;CROMER_METASTASIS_DN;CYTOPLASM;CYTOPLASMIC_PART;ENK_UV_RESPONSE_KERATINOCYTE_DN;GROSS_HYPOXIA_VIA_ELK3_AND_HIF1A_UP;GSE13485_DAY3_VS_DAY7_YF17D_VACCINE_PBMC_UP;GSE14000_TRANSLATED_RNA_VS_MRNA_4H_LPS_DC_UP;GSE14000_UNSTIM_VS_4H_LPS_DC_TRANSLATED_RNA_UP;GSE14308_TH2_VS_TH17_UP;GSE17721_0.5H_VS_8H_GARDIQUIMOD_BMDM_UP;GSE17721_CPG_VS_GARDIQUIMOD_2H_BMDM_DN;GSE17721…	3D-structure;ATP-binding;Completeproteome;Diseasemutation;Hydrolase;Membrane;Metal-binding;Metalloprotease;Mitochondrion;Neurodegeneration;Nucleotide-binding;Protease;Referenceproteome;Spinocerebellarataxia;Transmembrane;Transmembranehelix;Zinc	AAA+_ATPase;ATPase_AAA_core;ATPase_AAA_CS;FtsH;Pept_M41_FtsH_extracell;Peptidase_M41;P-loop_NTPase	AAA	-1.51503
+	1.88816	15.0999	32	+	Cluster 2 (major cluster increased abundance in UC)	Apolipoprotein L2	APOL2	A0A024R1M8;J3KQL8;B4E1T5;Q9BQE5;E9PM95;B0QYK8	A0A024R1M8;J3KQL8;B4E1T5;Q9BQE5	acute inflammatory response;acute-phase response;alcohol metabolic process;cellular macromolecule metabolic process;cellular metabolic process;cellular process;cholesterol metabolic process;defense response;developmental process;establishment of localization;inflammatory response;lipid metabolic process;lipid transport;lipoprotein metabolic process;macromolecule metabolic process;maternal process…	binding;high-density lipoprotein particle binding;lipid binding;lipoprotein particle binding;protein binding;protein-lipid complex binding;receptor binding	cell part;cytoplasmic part;endoplasmic reticulum membrane;endoplasmic reticulum part;extracellular region;intracellular organelle part;intracellular part;membrane;membrane part;organelle membrane;organelle part		ACEVEDO_LIVER_CANCER_WITH_H3K27ME3_DN;AGUIRRE_PANCREATIC_CANCER_COPY_NUMBER_DN;ALCOHOL_METABOLIC_PROCESS;BLALOCK_ALZHEIMERS_DISEASE_INCIPIENT_UP;BLALOCK_ALZHEIMERS_DISEASE_UP;CELLULAR_LIPID_METABOLIC_PROCESS;chr22q12;GSE13484_UNSTIM_VS_YF17D_VACCINE_STIM_PBMC_DN;GSE14000_UNSTIM_VS_16H_LPS_DC_DN;GSE14308_TH2_VS_NATURAL_TREG_UP;GSE1432_1H_VS_24H_IFNG_MICROGLIA_DN;GSE1432_1H_VS_6H_IFNG_MICROGLIA_DN;…	Acetylation;Completeproteome;Cytoplasm;Directproteinsequencing;Lipidtransport;Lipoprotein;Phosphoprotein;Polymorphism;Proteomicsidentification;Referenceproteome;Transport	ApoL		2.49316
+	0.346024	14.9469	32	+	Cluster 3 (decreased abundance in UC)	UDP-glucuronosyltransferase 2A3	UGT2A3	Q6UWM9;B4DDY2;D6RBL8;A0A0G2JRR8	Q6UWM9	alcohol metabolic process;aromatic compound biosynthetic process;biosynthetic process;carbohydrate metabolic process;carboxylic acid metabolic process;cellular aromatic compound metabolic process;cellular biosynthetic process;cellular carbohydrate metabolic process;cellular glucuronidation;cellular ketone metabolic process;cellular metabolic process;cellular process;cellular response to chemical …	catalytic activity;glucuronosyltransferase activity;transferase activity;transferase activity, transferring glycosyl groups;transferase activity, transferring hexosyl groups;UDP-glycosyltransferase activity	cell part;integral to membrane;intracellular membrane-bounded organelle;intracellular organelle;intracellular part;intrinsic to membrane;membrane part;membrane-bounded organelle;organelle	Ascorbate and aldarate metabolism;Drug metabolism - cytochrome P450;Drug metabolism - other enzymes;Metabolism of xenobiotics by cytochrome P450;Other types of O-glycan biosynthesis;Pentose and glucuronate interconversions;Porphyrin and chlorophyll metabolism;Retinol metabolism;Starch and sucrose metabolism;Steroid hormone biosynthesis	chr4q13;GSE17721_CTRL_VS_CPG_24H_BMDM_DN;GSE31082_DN_VS_CD8_SP_THYMOCYTE_DN;GSE3982_EOSINOPHIL_VS_CENT_MEMORY_CD4_TCELL_UP;KEGG_ASCORBATE_AND_ALDARATE_METABOLISM;KEGG_DRUG_METABOLISM_CYTOCHROME_P450;KEGG_DRUG_METABOLISM_OTHER_ENZYMES;KEGG_METABOLISM_OF_XENOBIOTICS_BY_CYTOCHROME_P450;KEGG_PENTOSE_AND_GLUCURONATE_INTERCONVERSIONS;KEGG_PORPHYRIN_AND_CHLOROPHYLL_METABOLISM;KEGG_RETINOL_METABOLISM;KEG…	Completeproteome;Glycoprotein;Glycosyltransferase;Membrane;Referenceproteome;Signal;Transferase;Transmembrane;Transmembranehelix	UDP_glucos_trans	UDPGT	-4.10608
+	0.632673	14.9385	32	+	Cluster 3 (decreased abundance in UC)	Branched-chain-amino-acid aminotransferase;Branched-chain-amino-acid aminotransferase, mitochondrial	BCAT2	Q53EW7;O15382;B3KSI3;M0QXF9;M0QZ10;O15382-2;M0QZP4;M0R2K7	Q53EW7;O15382;B3KSI3;M0QXF9;M0QZ10;O15382-2;M0QZP4	amine biosynthetic process;amine catabolic process;amine metabolic process;biological regulation;biosynthetic process;branched chain family amino acid biosynthetic process;branched chain family amino acid catabolic process;branched chain family amino acid metabolic process;carboxylic acid biosynthetic process;carboxylic acid catabolic process;carboxylic acid metabolic process;catabolic process;ce…	branched-chain-amino-acid transaminase activity;catalytic activity;L-isoleucine transaminase activity;L-leucine transaminase activity;L-valine transaminase activity;transaminase activity;transferase activity;transferase activity, transferring nitrogenous groups	cell part;cytoplasmic part;intracellular membrane-bounded organelle;intracellular organelle;intracellular organelle lumen;intracellular organelle part;intracellular part;membrane-bounded organelle;membrane-enclosed lumen;mitochondrial matrix;mitochondrial part;mitochondrion;organelle;organelle lumen;organelle part	Pantothenate and CoA biosynthesis;Valine, leucine and isoleucine biosynthesis;Valine, leucine and isoleucine degradation	ACACTCC,MIR-122A;ACEVEDO_FGFR1_TARGETS_IN_PROSTATE_CANCER_MODEL_DN;ACEVEDO_LIVER_CANCER_UP;ACEVEDO_LIVER_TUMOR_VS_NORMAL_ADJACENT_TISSUE_UP;ALCALA_APOPTOSIS;BAUS_TFF2_TARGETS_UP;BLALOCK_ALZHEIMERS_DISEASE_UP;BONOME_OVARIAN_CANCER_SURVIVAL_SUBOPTIMAL_DEBULKING;BURTON_ADIPOGENESIS_6;CAIRO_PML_TARGETS_BOUND_BY_MYC_DN;CHESLER_BRAIN_HIGHEST_GENETIC_VARIANCE;CHESLER_BRAIN_QTL_CIS;chr19q13;CYTOPLASM;CYT…	3D-structure;Acetylation;Alternativesplicing;Amino-acidbiosynthesis;Aminotransferase;Branched-chainaminoacidbiosynthesis;Completeproteome;Cytoplasm;Mitochondrion;Polymorphism;Proteomicsidentification;Pyridoxalphosphate;Referenceproteome;Transferase;Transitpeptide	Aminotrans_IV;Aminotrans_IV_CS;B_amino_transII	AA_TRANSFER_CLASS_4	-1.77744
+	1.50357	14.9343	32	+	Cluster 2 (major cluster increased abundance in UC)	Proto-oncogene vav	VAV1	P15498;A0A0A0MR07;B2R8B5;F5H5P4;Q96D37;P15498-2;REV__G3V2K8;REV__G3V367;REV__Q64LD2	P15498;A0A0A0MR07;B2R8B5;F5H5P4;Q96D37;P15498-2	biological regulation;blood coagulation;cell activation;cell chemotaxis;cell migration;cell motility;cell surface receptor linked signaling pathway;cellular component movement;cellular metabolic process;cellular process;cellular response to chemical stimulus;cellular response to fibroblast growth factor stimulus;cellular response to growth factor stimulus;cellular response to organic substance;ce…	binding;cation binding;enzyme regulator activity;GTPase regulator activity;guanyl-nucleotide exchange factor activity;ion binding;metal ion binding;nucleic acid binding transcription factor activity;nucleoside-triphosphatase regulator activity;Rac guanyl-nucleotide exchange factor activity;Ras guanyl-nucleotide exchange factor activity;Rho guanyl-nucleotide exchange factor activity;sequence-speci…	cell junction;cell part;cell-cell junction;cytoplasmic part;cytosol;intracellular part;membrane;plasma membrane	B cell receptor signaling pathway;Chemokine signaling pathway;Fc epsilon RI signaling pathway;Fc gamma R-mediated phagocytosis;Focal adhesion;Leukocyte transendothelial migration;Natural killer cell mediated cytotoxicity;Regulation of actin cytoskeleton;T cell receptor signaling pathway	AFFAR_YY1_TARGETS_DN;ALK_DN.V1_DN;BIOCARTA_BCR_PATHWAY;BIOCARTA_FCER1_PATHWAY;BIOCARTA_NKCELLS_PATHWAY;BIOCARTA_RAC1_PATHWAY;BIOCARTA_TCR_PATHWAY;BONOME_OVARIAN_CANCER_SURVIVAL_SUBOPTIMAL_DEBULKING;BRCA1_DN.V1_UP;BROWNE_HCMV_INFECTION_30MIN_DN;BYSTRYKH_HEMATOPOIESIS_STEM_CELL_QTL_TRANS;CHEN_METABOLIC_SYNDROM_NETWORK;chr19p13;CTGAGCC,MIR-24;DING_LUNG_CANCER_BY_MUTATION_RATE;DNA_BINDING;FLECHNER_PB…	3D-structure;Alternativesplicing;Completeproteome;Guanine-nucleotidereleasingfactor;Metal-binding;Phosphoprotein;Polymorphism;Proteomicsidentification;Proto-oncogene;Referenceproteome;Repeat;SH2domain;SH3domain;Zinc;Zinc-finger	CAMSAP_CH;CH-domain;DH-domain;GDS_CDC24_CS;PE/DAG-bd;PH_domain;PH_like_dom;SH2;SH3_domain;SM22_calponin;Vav	CH;DH_1;DH_2;PH_DOMAIN;SH2;SH3;ZF_DAG_PE_1;ZF_DAG_PE_2	1.57768
+	0.514022	14.8136	32	+	Cluster 3 (decreased abundance in UC)	Persulfide dioxygenase ETHE1, mitochondrial	ETHE1	A0A0S2Z580;A0A0S2Z5B3;O95571;M0QXB5;B2RCZ7;A0A0S2Z5N8;M0QY80;M0QX80	A0A0S2Z580;A0A0S2Z5B3;O95571;M0QXB5;B2RCZ7;A0A0S2Z5N8	amine catabolic process;amine metabolic process;carboxylic acid catabolic process;carboxylic acid metabolic process;catabolic process;cellular amine metabolic process;cellular amino acid catabolic process;cellular amino acid metabolic process;cellular catabolic process;cellular ketone metabolic process;cellular metabolic process;cellular modified amino acid metabolic process;cellular nitrogen com…	binding;catalytic activity;cation binding;dioxygenase activity;ion binding;iron ion binding;metal ion binding;oxidoreductase activity;oxidoreductase activity, acting on single donors with incorporation of molecular oxygen;oxidoreductase activity, acting on single donors with incorporation of molecular oxygen, incorporation of two atoms of oxygen;sulfur dioxygenase activity;transition metal ion bi…	cell part;cytoplasm;cytoplasmic part;intracellular membrane-bounded organelle;intracellular organelle;intracellular organelle lumen;intracellular organelle part;intracellular part;membrane-bounded organelle;membrane-enclosed lumen;mitochondrial matrix;mitochondrial part;mitochondrion;nuclear part;nucleoplasm;organelle;organelle lumen;organelle part		BASSO_B_LYMPHOCYTE_NETWORK;BENPORATH_SOX2_TARGETS;BROWNE_HCMV_INFECTION_20HR_DN;CHANDRAN_METASTASIS_TOP50_DN;chr19q13;CTTTAAR_UNKNOWN;DELYS_THYROID_CANCER_UP;EGFR_UP.V1_UP;FULCHER_INFLAMMATORY_RESPONSE_LECTIN_VS_LPS_UP;GARY_CD5_TARGETS_UP;GGGCGGR_V$SP1_Q6;GSE12845_IGD_NEG_BLOOD_VS_DARKZONE_GC_TONSIL_BCELL_UP;GSE12845_IGD_POS_BLOOD_VS_DARKZONE_GC_TONSIL_BCELL_UP;GSE12845_IGD_POS_BLOOD_VS_NAIVE_TON…	3D-structure;Acetylation;Completeproteome;Cytoplasm;Dioxygenase;Diseasemutation;Metal-binding;Mitochondrion;Nucleus;Oxidoreductase;Phosphoprotein;Proteomicsidentification;Referenceproteome;Transitpeptide	Beta-lactamas-like		-2.54815
+	1.65087	14.7975	32	+	Cluster 2 (major cluster increased abundance in UC)	78 kDa glucose-regulated protein	HEL-S-89n;HSPA5	V9HWB4;P11021;B4DEF7	V9HWB4;P11021	activation of signaling protein activity involved in unfolded protein response;anatomical structure arrangement;anatomical structure development;biological regulation;blood coagulation;catabolic process;cell activation;cell communication;cellular catabolic process;cellular macromolecule catabolic process;cellular macromolecule metabolic process;cellular metabolic process;cellular process;cellular…	adenyl nucleotide binding;adenyl ribonucleotide binding;ATP binding;ATPase activity;binding;calcium ion binding;catalytic activity;cation binding;chaperone binding;enzyme binding;glycoprotein binding;hydrolase activity;hydrolase activity, acting on acid anhydrides;hydrolase activity, acting on acid anhydrides, in phosphorus-containing anhydrides;ion binding;metal ion binding;misfolded protein bin…	adherens junction;anchoring junction;cell junction;cell part;cell surface;cell-substrate adherens junction;cell-substrate junction;cytoplasmic membrane-bounded vesicle;cytoplasmic part;cytoplasmic vesicle;endoplasmic reticulum;endoplasmic reticulum chaperone complex;endoplasmic reticulum lumen;endoplasmic reticulum membrane;endoplasmic reticulum part;endoplasmic reticulum-Golgi intermediate compa…	Prion diseases;Protein export;Protein processing in endoplasmic reticulum	ACACTGG,MIR-199A,MIR-199B;ACEVEDO_LIVER_CANCER_DN;ACEVEDO_NORMAL_TISSUE_ADJACENT_TO_LIVER_TUMOR_DN;ADDYA_ERYTHROID_DIFFERENTIATION_BY_HEMIN;BAELDE_DIABETIC_NEPHROPATHY_DN;BENPORATH_NANOG_TARGETS;BERENJENO_ROCK_SIGNALING_NOT_VIA_RHOA_DN;BHATI_G2M_ARREST_BY_2METHOXYESTRADIOL_UP;BLALOCK_ALZHEIMERS_DISEASE_DN;BLALOCK_ALZHEIMERS_DISEASE_INCIPIENT_DN;CAGCTG_V$AP4_Q5;CAMP_UP.V1_UP;CHEN_LUNG_CANCER_SURVI…	3D-structure;Acetylation;ATP-binding;Completeproteome;Cytoplasm;Directproteinsequencing;Endoplasmicreticulum;Methylation;Nitration;Nucleotide-binding;Phosphoprotein;Polymorphism;Referenceproteome;Signal	Heat_shock_70_CS;Hsp_70_fam;HSP70_C;HSP70_peptide-bd	ER_TARGET;HSP70_1;HSP70_2;HSP70_3	1.99136
+	0.64308	14.795	32	+	Cluster 3 (decreased abundance in UC)	Propionyl-CoA carboxylase alpha chain, mitochondrial	PCCA	P05165-2;P05165;B2RDE0;A0A1B0GU58;P05165-3;A0A1B0GWI4;A0A1B0GUX9;A0A1B0GWA1;A0A1B0GTR1;H0Y5U0;Q5JTW6;Q5JVH2;H0Y798;H0Y4B9;Q16380	P05165-2;P05165;B2RDE0;A0A1B0GU58;P05165-3;A0A1B0GWI4;A0A1B0GUX9;A0A1B0GWA1	biotin metabolic process;carboxylic acid catabolic process;carboxylic acid metabolic process;catabolic process;cellular amide metabolic process;cellular catabolic process;cellular ketone metabolic process;cellular lipid catabolic process;cellular lipid metabolic process;cellular metabolic process;cellular nitrogen compound metabolic process;cellular process;cofactor metabolic process;fatty acid b…	adenyl nucleotide binding;adenyl ribonucleotide binding;ATP binding;binding;biotin binding;biotin carboxylase activity;carboxylic acid binding;catalytic activity;cation binding;CoA carboxylase activity;enzyme binding;ion binding;ligase activity;ligase activity, forming carbon-carbon bonds;ligase activity, forming carbon-nitrogen bonds;metal ion binding;monocarboxylic acid binding;nucleotide bindi…	cell part;cytoplasmic part;cytosol;intracellular organelle lumen;intracellular organelle part;intracellular part;membrane-enclosed lumen;mitochondrial matrix;mitochondrial part;organelle lumen;organelle part	Carbon fixation pathways in prokaryotes;Glyoxylate and dicarboxylate metabolism;Propanoate metabolism;Valine, leucine and isoleucine degradation	ALFANO_MYC_TARGETS;BLALOCK_ALZHEIMERS_DISEASE_DN;chr13q32;DACOSTA_UV_RESPONSE_VIA_ERCC3_DN;DACOSTA_UV_RESPONSE_VIA_ERCC3_XPCS_DN;DAVICIONI_TARGETS_OF_PAX_FOXO1_FUSIONS_UP;DIAZ_CHRONIC_MEYLOGENOUS_LEUKEMIA_UP;FLECHNER_BIOPSY_KIDNEY_TRANSPLANT_REJECTED_VS_OK_DN;GCATTTG,MIR-105;GRAESSMANN_APOPTOSIS_BY_DOXORUBICIN_DN;GSE11924_TFH_VS_TH1_CD4_TCELL_DN;GSE11924_TFH_VS_TH2_CD4_TCELL_DN;GSE11924_TH1_VS_TH…	3D-structure;Acetylation;Alternativesplicing;ATP-binding;Biotin;Completeproteome;Directproteinsequencing;Diseasemutation;Ligase;Mitochondrion;Nucleotide-binding;Phosphoprotein;Polymorphism;Referenceproteome;Transitpeptide	ATP_grasp_subdomain_1;ATP_grasp_subdomain_2;ATP-grasp;Biotin_BS;Biotin_carboxylation_dom;Biotin_COase_C;Biotin_lipoyl;CarbamoylP_synth_lsu_N;CbamoylP_synth_lsu-like_ATP-bd;PreATP-grasp_dom;Rudment_hybrid_motif;Single_hybrid_motif	ATP_GRASP;BC;BIOTIN;BIOTINYL_LIPOYL;CPSASE_1;CPSASE_2	-1.73159
+	0.450677	14.7865	32	+	Cluster 3 (decreased abundance in UC)	Galectin;Galectin-4	LGALS4	Q6FHZ4;P56470;M0QZ93	Q6FHZ4;P56470;M0QZ93	biological adhesion;cell adhesion;cellular process	binding;carbohydrate binding	cell part;cytoplasmic part;cytosol;intracellular part;membrane;plasma membrane		BYSTRYKH_HEMATOPOIESIS_STEM_CELL_QTL_TRANS;CARBOHYDRATE_BINDING;CHIANG_LIVER_CANCER_SUBCLASS_CTNNB1_DN;chr19q13;CYTOPLASM;CYTOPLASMIC_PART;CYTOSOL;DELASERNA_MYOD_TARGETS_UP;DURCHDEWALD_SKIN_CARCINOGENESIS_UP;GCNP_SHH_UP_LATE.V1_DN;GRAESSMANN_APOPTOSIS_BY_SERUM_DEPRIVATION_DN;GSE11924_TH1_VS_TH17_CD4_TCELL_DN;GSE13411_IGM_VS_SWITCHED_MEMORY_BCELL_UP;GSE1432_1H_VS_6H_IFNG_MICROGLIA_UP;GSE1432_CTRL_…	3D-structure;Completeproteome;Lectin;Polymorphism;Proteomicsidentification;Referenceproteome;Repeat	ConA-like_dom;Galectin_CRD;Galectin4/6	GALECTIN	-3.03448
+	0.117087	14.7715	32	+	Cluster -128	Hydroxymethylglutaryl-CoA synthase, mitochondrial	HMGCS2	A0A140VJL2;P54868;P54868-2;P54868-3;B7Z784;B7Z7M8	A0A140VJL2;P54868;P54868-2;P54868-3;B7Z784;B7Z7M8	alcohol metabolic process;biosynthetic process;cellular biosynthetic process;cellular ketone body metabolic process;cellular lipid metabolic process;cellular metabolic process;cellular process;cholesterol biosynthetic process;cholesterol metabolic process;isoprenoid biosynthetic process;isoprenoid metabolic process;ketone body biosynthetic process;lipid biosynthetic process;lipid metabolic proces…	catalytic activity;hydroxymethylglutaryl-CoA synthase activity;transferase activity;transferase activity, transferring acyl groups;transferase activity, transferring acyl groups, acyl groups converted into alkyl on transfer	cell part;cytoplasmic part;intracellular membrane-bounded organelle;intracellular organelle;intracellular organelle lumen;intracellular organelle part;intracellular part;membrane;membrane-bounded organelle;membrane-enclosed lumen;mitochondrial inner membrane;mitochondrial matrix;mitochondrial membrane;mitochondrial part;mitochondrion;organelle;organelle inner membrane;organelle lumen;organelle me…	Butanoate metabolism;Synthesis and degradation of ketone bodies;Terpenoid backbone biosynthesis;Valine, leucine and isoleucine degradation	AKT_UP.V1_DN;CAIRO_LIVER_DEVELOPMENT_DN;CERVERA_SDHB_TARGETS_1_DN;CHARAFE_BREAST_CANCER_LUMINAL_VS_BASAL_UP;chr1p13;CREIGHTON_ENDOCRINE_THERAPY_RESISTANCE_3;CYTOPLASM;CYTOPLASMIC_PART;DAZARD_RESPONSE_TO_UV_NHEK_UP;DAZARD_UV_RESPONSE_CLUSTER_G1;DELASERNA_MYOD_TARGETS_UP;DOANE_BREAST_CANCER_CLASSES_UP;ENK_UV_RESPONSE_KERATINOCYTE_UP;FARMER_BREAST_CANCER_APOCRINE_VS_BASAL;GNF2_GSTM1;GNF2_HPN;GNF2_HP…	3D-structure;Acetylation;Alternativesplicing;Cholesterolbiosynthesis;Cholesterolmetabolism;Completeproteome;Diseasemutation;Lipidbiosynthesis;Lipidmetabolism;Mitochondrion;Phosphoprotein;Referenceproteome;Steroidbiosynthesis;Steroidmetabolism;Sterolbiosynthesis;Sterolmetabolism;Transferase;Transitpeptide	HMG_CoA_synt_AS;HMG_CoA_synt_C_dom;HMG_CoA_synth_N;HMG_CoA_synthase_euk;Thiolase-like;Thiolase-like_subgr	HMG_COA_SYNTHASE	-8.53664
+	0.448581	14.7206	32	+	Cluster 3 (decreased abundance in UC)	Anion exchange protein;Electrogenic sodium bicarbonate cotransporter 1	SLC4A4;NBC	A0A024RD97;Q9Y6R1-2;Q9Y6R1;Q9Y6R1-4;A5JJ20;Q9Y6R1-5;Q9Y6R3;Q9Y6R1-3;Q68DB0;C9JNL6;Q9UDR3;E7EQT3;E7EW28;C9J240;Q9BY07-6;Q9BY07-5;Q9BY07-7;Q9BY07-4;Q9BY07-8;Q6U841-2;Q6U841-3;Q6U841;Q9BY07-3;Q9BY07;Q9BY07-2	A0A024RD97;Q9Y6R1-2;Q9Y6R1;Q9Y6R1-4;A5JJ20;Q9Y6R1-5;Q9Y6R3;Q9Y6R1-3	anion transport;bicarbonate transport;biological regulation;cation homeostasis;cation transport;cellular cation homeostasis;cellular chemical homeostasis;cellular homeostasis;cellular ion homeostasis;cellular monovalent inorganic cation homeostasis;cellular process;chemical homeostasis;establishment of localization;homeostatic process;inorganic anion transport;ion homeostasis;ion transmembrane tr…	active transmembrane transporter activity;anion transmembrane transporter activity;anion:anion antiporter activity;anion:cation symporter activity;antiporter activity;bicarbonate transmembrane transporter activity;cation transmembrane transporter activity;inorganic anion exchanger activity;inorganic anion transmembrane transporter activity;inorganic cation transmembrane transporter activity;ion t…	basolateral plasma membrane;cell part;extracellular membrane-bounded organelle;extracellular organelle;extracellular region part;extracellular vesicular exosome;integral to membrane;integral to plasma membrane;intrinsic to membrane;intrinsic to plasma membrane;membrane;membrane part;membrane-bounded organelle;membrane-bounded vesicle;organelle;plasma membrane;plasma membrane part;vesicle	Bile secretion;Pancreatic secretion;Proximal tubule bicarbonate reclamation	AACTGGA,MIR-145;AATGTGA,MIR-23A,MIR-23B;ACEVEDO_FGFR1_TARGETS_IN_PROSTATE_CANCER_MODEL_DN;ACTIVE_TRANSMEMBRANE_TRANSPORTER_ACTIVITY;ACTTTAT,MIR-142-5P;AFFAR_YY1_TARGETS_DN;ANION_CATION_SYMPORTER_ACTIVITY;ANION_TRANSMEMBRANE_TRANSPORTER_ACTIVITY;BERENJENO_TRANSFORMED_BY_RHOA_UP;BLALOCK_ALZHEIMERS_DISEASE_UP;BMI1_DN_MEL18_DN.V1_DN;BOYAULT_LIVER_CANCER_SUBCLASS_G123_DN;BRUINS_UVC_RESPONSE_VIA_TP53_G…	Alternativesplicing;Cellmembrane;Completeproteome;Diseasemutation;Glycoprotein;Iontransport;Membrane;Phosphoprotein;Referenceproteome;Retinitispigmentosa;Sodium;Sodiumtransport;Symport;Transmembrane;Transmembranehelix;Transport	Band3_cytoplasmic_dom;HCO3_transpt_C;HCO3_transpt_euk;Na/HCO3_transpt;PTrfase/Anion_transptr		-3.04049
+	1.57741	14.7108	32	+	Cluster 2 (major cluster increased abundance in UC)	Protein transport protein Sec61 subunit beta	SEC61B	P60468;Q53FA5;S4R3B5	P60468;Q53FA5	antigen processing and presentation;antigen processing and presentation of exogenous antigen;antigen processing and presentation of exogenous peptide antigen;antigen processing and presentation of exogenous peptide antigen via MHC class I;antigen processing and presentation of exogenous peptide antigen via MHC class I, TAP-dependent;antigen processing and presentation of peptide antigen;antigen p…	binding;epidermal growth factor binding;growth factor binding;hormone binding;protein binding	cell part;cytoplasmic part;cytosol;endoplasmic reticulum;endoplasmic reticulum membrane;endoplasmic reticulum part;endoplasmic reticulum Sec complex;integral to membrane;intracellular membrane-bounded organelle;intracellular organelle;intracellular organelle part;intracellular part;intrinsic to membrane;macromolecular complex;membrane;membrane part;membrane-bounded organelle;organelle;organelle m…	Phagosome;Protein export;Protein processing in endoplasmic reticulum;Vibrio cholerae infection	ACEVEDO_LIVER_TUMOR_VS_NORMAL_ADJACENT_TISSUE_UP;ACTIVE_TRANSMEMBRANE_TRANSPORTER_ACTIVITY;BAKKER_FOXO3_TARGETS_DN;BENPORATH_MYC_MAX_TARGETS;BONOME_OVARIAN_CANCER_SURVIVAL_OPTIMAL_DEBULKING;BOUDOUKHA_BOUND_BY_IGF2BP2;BRUINS_UVC_RESPONSE_LATE;CHIARADONNA_NEOPLASTIC_TRANSFORMATION_KRAS_DN;chr9q22;CYTOPLASM;CYTOPLASMIC_PART;DANG_BOUND_BY_MYC;ENDOPLASMIC_RETICULUM;GRADE_COLON_CANCER_UP;GRUETZMANN_PAN…	Acetylation;Completeproteome;Directproteinsequencing;Endoplasmicreticulum;Lipoprotein;Membrane;Palmitate;Phosphoprotein;Proteintransport;Referenceproteome;Translocation;Transmembrane;Transmembranehelix;Transport	Sec61-beta/Sbh;SecG/Sec61-beta/Sbh		1.79297
+	0.540191	14.7098	32	+	Cluster 3 (decreased abundance in UC)	Adenosylhomocysteinase;Putative adenosylhomocysteinase 3	AHCYL2	H0Y8B3;Q6ZNS6;Q96HN2-2;Q96HN2-3;C9K0S0	H0Y8B3;Q6ZNS6;Q96HN2-2;Q96HN2-3	amine metabolic process;carboxylic acid metabolic process;cellular amine metabolic process;cellular amino acid metabolic process;cellular ketone metabolic process;cellular metabolic process;cellular modified amino acid metabolic process;cellular nitrogen compound metabolic process;cellular process;coenzyme metabolic process;cofactor metabolic process;heterocycle metabolic process;metabolic proces…	adenosylhomocysteinase activity;catalytic activity;hydrolase activity;hydrolase activity, acting on ether bonds;trialkylsulfonium hydrolase activity	cell part;cytoplasmic part;cytosol;intracellular part	Cysteine and methionine metabolism	ACEVEDO_LIVER_CANCER_WITH_H3K9ME3_DN;ACTGAAA,MIR-30A-3P,MIR-30E-3P;ACTGCCT,MIR-34B;ACTWSNACTNY_UNKNOWN;ASTON_MAJOR_DEPRESSIVE_DISORDER_UP;BREDEMEYER_RAG_SIGNALING_NOT_VIA_ATM_UP;CACCAGC,MIR-138;CACTGCC,MIR-34A,MIR-34C,MIR-449;CCCAGAG,MIR-326;chr7q32;CHYLA_CBFA2T3_TARGETS_DN;CTTTAAR_UNKNOWN;DURCHDEWALD_SKIN_CARCINOGENESIS_DN;FRASOR_RESPONSE_TO_SERM_OR_FULVESTRANT_UP;GAVIN_FOXP3_TARGETS_CLUSTER_P7;…	3D-structure;Acetylation;Alternativesplicing;Completeproteome;Hydrolase;NAD;One-carbonmetabolism;Phosphoprotein;Proteomicsidentification;Referenceproteome	Adenosylhomocysteinase;Ado_hCys_hydrolase_NAD-bd;NAD(P)-bd_dom;S-Ado-L-homoCys_hydrolase_CS	ADOHCYASE_1;ADOHCYASE_2	-2.36458
+	0.589606	14.6442	32	+	Cluster 3 (decreased abundance in UC)	Mitochondrial amidoxime reducing component 2	MARC2	Q969Z3;Q969Z3-2;F6V6Z1;X1WI34	Q969Z3;Q969Z3-2	detoxification of nitrogen compound;metabolic process;nitrate metabolic process;nitrogen compound metabolic process;oxidation-reduction process;response to chemical stimulus;response to nitrosative stress;response to stimulus;response to stress;response to toxin	binding;catalytic activity;cation binding;coenzyme binding;cofactor binding;ion binding;metal ion binding;molybdenum ion binding;molybdopterin cofactor binding;nitrate reductase activity;oxidoreductase activity;oxidoreductase activity, acting on other nitrogenous compounds as donors;pyridoxal phosphate binding;transition metal ion binding;vitamin B6 binding;vitamin binding	cell part;cytoplasmic part;extracellular membrane-bounded organelle;extracellular organelle;extracellular region part;extracellular vesicular exosome;intracellular membrane-bounded organelle;intracellular organelle;intracellular organelle part;intracellular part;membrane;membrane-bounded organelle;membrane-bounded vesicle;microbody;mitochondrial inner membrane;mitochondrial membrane;mitochondrial…			Acetylation;Alternativesplicing;Completeproteome;Isopeptidebond;Membrane;Mitochondrion;Mitochondrionoutermembrane;Molybdenum;Oxidoreductase;Peroxisome;Polymorphism;Referenceproteome;Transitpeptide;Ublconjugation	MoCF_Sase_C;MOSC_N;Pyrv_Knase-like_insert_dom	MOSC	-2.06195
+	0.481197	14.5919	32	+	Cluster 3 (decreased abundance in UC)	Carbonic anhydrase 12	CA12	O43570-2;O43570;B3KUB4	O43570-2;O43570;B3KUB4	anion homeostasis;anion transport;bicarbonate transport;biological regulation;cellular metabolic process;cellular process;chemical homeostasis;chloride ion homeostasis;establishment of localization;homeostatic process;inorganic anion transport;ion homeostasis;ion transport;metabolic process;monovalent inorganic anion homeostasis;one-carbon metabolic process;organic anion transport;regulation of b…	binding;carbonate dehydratase activity;carbon-oxygen lyase activity;catalytic activity;cation binding;hydro-lyase activity;ion binding;lyase activity;metal ion binding;transition metal ion binding;zinc ion binding	cell part;integral to membrane;intrinsic to membrane;membrane;membrane part;plasma membrane	Nitrogen metabolism	AACTTT_UNKNOWN;ACTGTGA,MIR-27A,MIR-27B;AZARE_NEOPLASTIC_TRANSFORMATION_BY_STAT3_DN;BASAKI_YBX1_TARGETS_DN;BHAT_ESR1_TARGETS_NOT_VIA_AKT1_UP;BHAT_ESR1_TARGETS_VIA_AKT1_UP;BILD_SRC_ONCOGENIC_SIGNATURE;BROWNE_HCMV_INFECTION_18HR_DN;BROWNE_HCMV_INFECTION_24HR_DN;BROWNE_HCMV_INFECTION_48HR_DN;CACTGTG,MIR-128A,MIR-128B;CARBON_OXYGEN_LYASE_ACTIVITY;CARBONATE_DEHYDRATASE_ACTIVITY;CATION_BINDING;CHARAFE_B…	3D-structure;Alternativesplicing;Completeproteome;Diseasemutation;Disulfidebond;Glycoprotein;Lyase;Membrane;Metal-binding;Proteomicsidentification;Referenceproteome;Signal;Transmembrane;Transmembranehelix;Zinc	Carbonic_anhydrase_a;Carbonic_anhydrase_a-class;Carbonic_anhydrase_a-class_CS;Carbonic_anhydrase_CA12	ALPHA_CA_1;ALPHA_CA_2	-2.84465
+	0.62373	14.5839	32	+	Cluster 3 (decreased abundance in UC)	LETM1 and EF-hand domain-containing protein 1, mitochondrial	LETM1	O95202;D3DVQ1;O95202-2;O95202-3;REV__C9JU12	O95202;D3DVQ1	cellular component organization;cellular component organization at cellular level;cellular component organization or biogenesis;cellular component organization or biogenesis at cellular level;cellular membrane organization;cellular process;cristae formation;inner mitochondrial membrane organization;membrane organization;mitochondrial membrane organization;mitochondrion organization;organelle orga…	binding;calcium ion binding;cation binding;ion binding;metal ion binding	cell part;cytoplasmic part;integral to membrane;intracellular membrane-bounded organelle;intracellular organelle;intracellular organelle part;intracellular part;intrinsic to membrane;membrane;membrane part;membrane-bounded organelle;mitochondrial inner membrane;mitochondrial membrane;mitochondrial part;mitochondrion;organelle;organelle inner membrane;organelle membrane;organelle part		AMIT_EGF_RESPONSE_240_HELA;BHAT_ESR1_TARGETS_NOT_VIA_AKT1_UP;BHAT_ESR1_TARGETS_VIA_AKT1_UP;CAGGTG_V$E12_Q6;CALCIUM_ION_BINDING;CATION_BINDING;chr4p16;CYTOPLASM;CYTOPLASMIC_PART;FEVR_CTNNB1_TARGETS_UP;GAL_LEUKEMIC_STEM_CELL_DN;GSE14000_UNSTIM_VS_4H_LPS_DC_UP;GSE1460_DP_THYMOCYTE_VS_NAIVE_CD4_TCELL_CORD_BLOOD_UP;GSE1460_DP_VS_CD4_THYMOCYTE_UP;GSE1460_INTRATHYMIC_T_PROGENITOR_VS_CD4_THYMOCYTE_UP;GSE…	Acetylation;Alternativesplicing;Calcium;Coiledcoil;Completeproteome;Membrane;Metal-binding;Mitochondrion;Mitochondrioninnermembrane;Referenceproteome;Transitpeptide;Transmembrane;Transmembranehelix	EF_Hand_1_Ca_BS;EF_hand_dom;EF-hand-dom_pair;LETM1	EF_HAND_1;EF_HAND_2	-1.80808
+	0.4343	14.5586	32	+	Cluster 3 (decreased abundance in UC)	Amine oxidase [flavin-containing] A	MAOA	Q53YE7;Q53EZ0;P21397;Q49A63;P21397-2;Q5ULA3;Q5ULA9;A0A1W5KJW8;Q5UL91	Q53YE7;Q53EZ0;P21397;Q49A63;P21397-2	alcohol catabolic process;alcohol metabolic process;amine catabolic process;amine metabolic process;benzene-containing compound metabolic process;biological regulation;biosynthetic process;catabolic process;catecholamine catabolic process;catecholamine metabolic process;catechol-containing compound catabolic process;catechol-containing compound metabolic process;cell communication;cell-cell signa…	catalytic activity;oxidoreductase activity;oxidoreductase activity, acting on the CH-NH2 group of donors;oxidoreductase activity, acting on the CH-NH2 group of donors, oxygen as acceptor;primary amine oxidase activity	cell part;cytoplasmic part;integral to membrane;intracellular membrane-bounded organelle;intracellular organelle;intracellular organelle part;intracellular part;intrinsic to membrane;membrane;membrane part;membrane-bounded organelle;mitochondrial membrane;mitochondrial outer membrane;mitochondrial part;mitochondrion;organelle;organelle membrane;organelle outer membrane;organelle part;outer membra…	Arginine and proline metabolism;Drug metabolism - cytochrome P450;Glycine, serine and threonine metabolism;Histidine metabolism;Isoquinoline alkaloid biosynthesis;Phenylalanine metabolism;Tryptophan metabolism;Tyrosine metabolism	ACEVEDO_NORMAL_TISSUE_ADJACENT_TO_LIVER_TUMOR_DN;AKL_HTLV1_INFECTION_DN;BEHAVIOR;BERENJENO_TRANSFORMED_BY_RHOA_DN;BLALOCK_ALZHEIMERS_DISEASE_DN;BLALOCK_ALZHEIMERS_DISEASE_INCIPIENT_DN;BONOME_OVARIAN_CANCER_SURVIVAL_SUBOPTIMAL_DEBULKING;BOQUEST_STEM_CELL_CULTURED_VS_FRESH_UP;BROWNE_HCMV_INFECTION_16HR_UP;BRUINS_UVC_RESPONSE_VIA_TP53_GROUP_A;BURTON_ADIPOGENESIS_9;CASORELLI_ACUTE_PROMYELOCYTIC_LEUKE…	3D-structure;Acetylation;Alternativesplicing;Catecholaminemetabolism;Completeproteome;Directproteinsequencing;Diseasemutation;FAD;Flavoprotein;Membrane;Mentalretardation;Mitochondrion;Mitochondrionoutermembrane;Neurotransmitterdegradation;Oxidoreductase;Polymorphism;Referenceproteome;Transmembrane;Transmembranehelix	Amino_oxidase;Flavin_amine_oxidase		-3.16804
+	1.45936	14.5493	32	+	Cluster 2 (major cluster increased abundance in UC)	Signal recognition particle receptor subunit alpha	SRPR	Q6IAX9;P08240;P08240-2;A0A024R3M0	Q6IAX9;P08240;P08240-2;A0A024R3M0	biological regulation;biosynthetic process;cellular biosynthetic process;cellular macromolecule biosynthetic process;cellular macromolecule metabolic process;cellular metabolic process;cellular process;cellular protein metabolic process;cellular response to chemical stimulus;cellular response to organic substance;cellular response to stimulus;cellular response to stress;cellular response to topol…	binding;catalytic activity;GTP binding;GTPase activity;guanyl nucleotide binding;guanyl ribonucleotide binding;hydrolase activity;hydrolase activity, acting on acid anhydrides;hydrolase activity, acting on acid anhydrides, in phosphorus-containing anhydrides;nucleoside-triphosphatase activity;nucleotide binding;purine nucleotide binding;purine ribonucleoside triphosphate binding;purine ribonucleo…	cell part;cytoplasmic part;endoplasmic reticulum;endoplasmic reticulum membrane;endoplasmic reticulum part;extracellular membrane-bounded organelle;extracellular organelle;extracellular region part;extracellular vesicular exosome;integral to membrane;intracellular membrane-bounded organelle;intracellular organelle;intracellular organelle part;intracellular part;intrinsic to membrane;macromolecula…	Protein export	ACEVEDO_NORMAL_TISSUE_ADJACENT_TO_LIVER_TUMOR_DN;AMIT_EGF_RESPONSE_20_MCF10A;AMIT_EGF_RESPONSE_240_HELA;AMIT_SERUM_RESPONSE_20_MCF10A;BARIS_THYROID_CANCER_DN;BENPORATH_MYC_MAX_TARGETS;BLALOCK_ALZHEIMERS_DISEASE_DN;CACTGCC,MIR-34A,MIR-34C,MIR-449;CCCAGAG,MIR-326;chr11q24;CYTOPLASM;CYTOPLASMIC_PART;DANG_BOUND_BY_MYC;ELVIDGE_HYPOXIA_DN;ENDOMEMBRANE_SYSTEM;ENDOPLASMIC_RETICULUM;ENDOPLASMIC_RETICULUM_…	3D-structure;Alternativesplicing;Completeproteome;Endoplasmicreticulum;GTP-binding;Membrane;Nucleotide-binding;Phosphoprotein;Receptor;Referenceproteome	AAA+_ATPase;Longin-like_dom;P-loop_NTPase;Sig_recog_particle_rcpt_asu_N;Signal_recog_particl_SRP54_hlx;SRP54_GTPase_dom	SRP54	1.5057
+	1.51931	14.5493	32	+	Cluster 2 (major cluster increased abundance in UC)	Tyrosine-protein phosphatase non-receptor type;Tyrosine-protein phosphatase non-receptor type 1	PTPN1	A8K3M3;P18031;B4DSN5	A8K3M3;P18031;B4DSN5	actin cytoskeleton organization;actin cytoskeleton reorganization;actin filament-based process;activation of signaling protein activity involved in unfolded protein response;biological regulation;blood coagulation;cell activation;cell surface receptor linked signaling pathway;cellular component organization;cellular component organization at cellular level;cellular component organization or bioge…	binding;catalytic activity;cation binding;enzyme binding;ephrin receptor binding;hydrolase activity;hydrolase activity, acting on ester bonds;ion binding;kinase binding;metal ion binding;phosphatase activity;phosphoprotein phosphatase activity;phosphoric ester hydrolase activity;protein binding;protein kinase binding;protein tyrosine phosphatase activity;receptor binding;receptor tyrosine kinase …	cell part;cytoplasmic part;cytoplasmic vesicle;cytosol;early endosome;endoplasmic reticulum;endosome;intracellular membrane-bounded organelle;intracellular organelle;intracellular part;membrane-bounded organelle;organelle;vesicle	Adherens junction;Insulin signaling pathway	ABBUD_LIF_SIGNALING_1_UP;ACCATTT,MIR-522;ACEVEDO_LIVER_TUMOR_VS_NORMAL_ADJACENT_TISSUE_UP;BENPORATH_MYC_MAX_TARGETS;BENPORATH_NANOG_TARGETS;CAGCTG_V$AP4_Q5;CHEN_METABOLIC_SYNDROM_NETWORK;CHIN_BREAST_CANCER_COPY_NUMBER_UP;chr20q13;COLLIS_PRKDC_REGULATORS;CSR_EARLY_UP.V1_UP;CTTTGT_V$LEF1_Q2;DACOSTA_UV_RESPONSE_VIA_ERCC3_DN;DANG_BOUND_BY_MYC;DANG_MYC_TARGETS_DN;DANG_REGULATED_BY_MYC_DN;ENK_UV_RESPON…	3D-structure;Acetylation;Completeproteome;Directproteinsequencing;Endoplasmicreticulum;Hydrolase;Membrane;Oxidation;Phosphoprotein;Polymorphism;Proteinphosphatase;Proteomicsidentification;Receptor;Referenceproteome;S-nitrosylation	Prot-tyrosine_phosphatase-like;Ptpn1/Ptpn2;Tyr/Dual-sp_Pase;Tyr_Pase_AS;Tyr_Pase_rcpt/non-rcpt	TYR_PHOSPHATASE_1;TYR_PHOSPHATASE_2;TYR_PHOSPHATASE_PTP	1.59369
+	0.587971	14.541	32	+	Cluster 3 (decreased abundance in UC)	Carnitine O-palmitoyltransferase 1, liver isoform	CPT1A	A0A024R5F4;P50416;B2RAQ8;P50416-2;H3BMD2;H3BP22;H3BUV7;H3BUJ0;Q8WZ48;A2RRE8;Q53FV7;A8K5K1;A5PLL0;A0A024R4W7;Q92523-3;Q92523	A0A024R5F4;P50416;B2RAQ8;P50416-2	acylglycerol metabolic process;alcohol metabolic process;amine metabolic process;amine transport;amino acid transmembrane transport;amino acid transport;behavior;betaine metabolic process;betaine transport;biological regulation;carbohydrate metabolic process;carboxylic acid catabolic process;carboxylic acid metabolic process;carboxylic acid transport;carnitine metabolic process;carnitine shuttle;…	carnitine O-acyltransferase activity;carnitine O-palmitoyltransferase activity;catalytic activity;O-acyltransferase activity;O-palmitoyltransferase activity;palmitoyltransferase activity;transferase activity;transferase activity, transferring acyl groups;transferase activity, transferring acyl groups other than amino-acyl groups	cell part;cytoplasmic part;integral to membrane;integral to mitochondrial membrane;integral to mitochondrial outer membrane;integral to organelle membrane;intracellular membrane-bounded organelle;intracellular organelle;intracellular organelle part;intracellular part;intrinsic to membrane;intrinsic to mitochondrial outer membrane;intrinsic to organelle membrane;membrane;membrane part;membrane-bou…	Adipocytokine signaling pathway;Fatty acid metabolism;PPAR signaling pathway	AACTTT_UNKNOWN;AMBROSINI_FLAVOPIRIDOL_TREATMENT_TP53;BAKKER_FOXO3_TARGETS_UP;BENPORATH_NANOG_TARGETS;BENPORATH_NOS_TARGETS;BENPORATH_OCT4_TARGETS;BENPORATH_SOX2_TARGETS;BERENJENO_TRANSFORMED_BY_RHOA_DN;BILBAN_B_CLL_LPL_UP;BIOCARTA_LEPTIN_PATHWAY;BREDEMEYER_RAG_SIGNALING_VIA_ATM_NOT_VIA_NFKB_DN;BUYTAERT_PHOTODYNAMIC_THERAPY_STRESS_UP;CACGTG_V$MYC_Q2;CAFFAREL_RESPONSE_TO_THC_24HR_3_DN;CARBOXYLIC_AC…	3D-structure;Acetylation;Acyltransferase;Alternativesplicing;Completeproteome;Diseasemutation;Fattyacidmetabolism;Lipidmetabolism;Membrane;Mitochondrion;Mitochondrionoutermembrane;Nitration;Phosphoprotein;Polymorphism;Referenceproteome;Transferase;Transmembrane;Transmembranehelix;Transport	Carn_acyl_trans	ACYLTRANSF_C_1;ACYLTRANSF_C_2	-2.09583
+	0.666655	14.4167	32	+	Cluster 3 (decreased abundance in UC)	Trifunctional enzyme subunit beta, mitochondrial;3-ketoacyl-CoA thiolase	HADHB	P55084;B4DY96;P55084-2;F5GZQ3;B4DDC9;B5MD38;D6W539;C9JEY0;C9JE81;C9K0M0;Q92799	P55084;B4DY96;P55084-2;F5GZQ3;B4DDC9;B5MD38;D6W539	biosynthetic process;carboxylic acid catabolic process;carboxylic acid metabolic process;cardiolipin acyl-chain remodeling;cardiolipin metabolic process;catabolic process;cellular biosynthetic process;cellular catabolic process;cellular ketone metabolic process;cellular lipid catabolic process;cellular lipid metabolic process;cellular metabolic process;cellular process;fatty acid beta-oxidation;f…	3-hydroxyacyl-CoA dehydrogenase activity;acetyl-CoA C-acyltransferase activity;binding;C-acyltransferase activity;carbon-oxygen lyase activity;carboxylic acid binding;catalytic activity;coenzyme binding;cofactor binding;enoyl-CoA hydratase activity;fatty acid binding;fatty-acyl-CoA binding;hydro-lyase activity;lipid binding;long-chain-3-hydroxyacyl-CoA dehydrogenase activity;long-chain-enoyl-CoA …	cell part;cytoplasmic part;endoplasmic reticulum;envelope;extracellular membrane-bounded organelle;extracellular organelle;extracellular region part;extracellular vesicular exosome;fatty acid beta-oxidation multienzyme complex;intracellular membrane-bounded organelle;intracellular non-membrane-bounded organelle;intracellular organelle;intracellular organelle part;intracellular part;macromolecular…	Benzoate degradation;Fatty acid elongation in mitochondria;Fatty acid metabolism;Valine, leucine and isoleucine degradation	ARGGGTTAA_UNKNOWN;BENPORATH_MYC_MAX_TARGETS;BURTON_ADIPOGENESIS_6;CAATGCA,MIR-33;CARBON_OXYGEN_LYASE_ACTIVITY;CARBOXYLIC_ACID_METABOLIC_PROCESS;CATABOLIC_PROCESS;CELLULAR_CATABOLIC_PROCESS;CELLULAR_LIPID_CATABOLIC_PROCESS;CELLULAR_LIPID_METABOLIC_PROCESS;CHIBA_RESPONSE_TO_TSA;chr2p23;CTTTGTA,MIR-524;CYTOPLASM;CYTOPLASMIC_PART;DANG_BOUND_BY_MYC;DER_IFN_BETA_RESPONSE_UP;DER_IFN_GAMMA_RESPONSE_UP;DI…	Acetylation;Acyltransferase;Alternativesplicing;Completeproteome;Directproteinsequencing;Diseasemutation;Endoplasmicreticulum;Fattyacidmetabolism;Lipidmetabolism;Membrane;Mitochondrion;Mitochondrioninnermembrane;Mitochondrionoutermembrane;Polymorphism;Proteomicsidentification;Referenceproteome;Transferase;Transitpeptide	Thiolase;Thiolase_acyl_enz_int_AS;Thiolase_AS;Thiolase_C;Thiolase_CS;Thiolase_N;Thiolase-like;Thiolase-like_subgr	THIOLASE_1;THIOLASE_2;THIOLASE_3	-1.57213
+	0.595498	14.4095	32	+	Cluster 3 (decreased abundance in UC)	Hydroxysteroid dehydrogenase-like protein 2	HSDL2	Q6YN16;B2R923;A0A024R159;Q6YN16-2;B4E136;B4DWC7	Q6YN16;B2R923;A0A024R159;Q6YN16-2;B4E136;B4DWC7		catalytic activity;oxidoreductase activity	cell part;cytoplasmic part;intracellular membrane-bounded organelle;intracellular organelle;intracellular part;membrane;membrane-bounded organelle;microbody;mitochondrion;organelle;peroxisome		AMIT_EGF_RESPONSE_40_MCF10A;BCAT_GDS748_DN;BOYAULT_LIVER_CANCER_SUBCLASS_G6_UP;BRUINS_UVC_RESPONSE_LATE;CHIANG_LIVER_CANCER_SUBCLASS_CTNNB1_UP;CHIANG_LIVER_CANCER_SUBCLASS_INTERFERON_DN;CHIANG_LIVER_CANCER_SUBCLASS_UNANNOTATED_UP;chr9q32;COLINA_TARGETS_OF_4EBP1_AND_4EBP2;CUI_TCF21_TARGETS_2_DN;GAZDA_DIAMOND_BLACKFAN_ANEMIA_PROGENITOR_DN;GOBERT_OLIGODENDROCYTE_DIFFERENTIATION_DN;GSE12366_GC_BCELL_…	3D-structure;Acetylation;Alternativesplicing;Completeproteome;NADP;Oxidoreductase;Peroxisome;Referenceproteome	DH_sc/Rdtase_SDR;Glc/ribitol_DH;NAD(P)-bd_dom;Sc_DH/Rdtase_CS;SCP2_sterol-bd_dom	ADH_SHORT	-1.99322
+	0.173672	14.4082	32	+	Cluster 3 (decreased abundance in UC)	Fatty acid-binding protein, liver	FABP1	Q6FGL7;Q05CP7;P07148;A8MW49	Q6FGL7;Q05CP7;P07148;A8MW49	acylglycerol catabolic process;acylglycerol metabolic process;biological regulation;catabolic process;cellular catabolic process;cellular lipid catabolic process;cellular lipid metabolic process;cellular metabolic process;cellular process;cellular response to chemical stimulus;cellular response to hydrogen peroxide;cellular response to hypoxia;cellular response to oxidative stress;cellular respon…	antioxidant activity;bile acid binding;binding;carboxylic acid binding;chromatin binding;drug binding;fatty acid binding;fatty acid transporter activity;lipid binding;lipid transporter activity;long-chain fatty acid transporter activity;monocarboxylic acid binding;phospholipid binding;steroid binding;substrate-specific transporter activity;transporter activity	apical cortex;cell cortex part;cell part;cytoplasmic part;cytosol;extracellular membrane-bounded organelle;extracellular organelle;extracellular region part;extracellular vesicular exosome;intracellular membrane-bounded organelle;intracellular organelle;intracellular organelle lumen;intracellular organelle part;intracellular part;membrane-bounded organelle;membrane-bounded vesicle;membrane-enclos…	Fat digestion and absorption;PPAR signaling pathway	ANATOMICAL_STRUCTURE_DEVELOPMENT;ANATOMICAL_STRUCTURE_MORPHOGENESIS;BENPORATH_CYCLING_GENES;BIOCARTA_PPARA_PATHWAY;BRUINS_UVC_RESPONSE_LATE;CADWELL_ATG16L1_TARGETS_UP;CAVARD_LIVER_CANCER_MALIGNANT_VS_BENIGN;CERVERA_SDHB_TARGETS_1_DN;chr2p11;FEVR_CTNNB1_TARGETS_UP;FLECHNER_BIOPSY_KIDNEY_TRANSPLANT_REJECTED_VS_OK_DN;GSE1448_ANTI_VALPHA2_VS_VBETA5_DP_THYMOCYTE_UP;GSE20715_0H_VS_24H_OZONE_TLR4_KO_LUN…	3D-structure;Acetylation;Completeproteome;Cytoplasm;Lipid-binding;Phosphoprotein;Polymorphism;Proteomicsidentification;Referenceproteome;Transport	Calycin;Calycin-like;Fatty_acid-bd	FABP	-6.82709
+	0.630732	14.3237	32	+	Cluster 3 (decreased abundance in UC)	Cell cycle control protein 50B	TMEM30B	Q3MIR4	Q3MIR4	biological regulation;establishment of localization;lipid transport;organic substance transport;positive regulation of biological process;positive regulation of intracellular protein transport;positive regulation of intracellular transport;positive regulation of protein exit from endoplasmic reticulum;positive regulation of protein transport;positive regulation of transport;regulation of biologic…		cell part;integral to membrane;intrinsic to membrane;membrane;membrane part;plasma membrane		ACEVEDO_LIVER_CANCER_DN;ACEVEDO_LIVER_TUMOR_VS_NORMAL_ADJACENT_TISSUE_DN;AIGNER_ZEB1_TARGETS;BENPORATH_EED_TARGETS;BENPORATH_ES_WITH_H3K27ME3;BENPORATH_PRC2_TARGETS;BENPORATH_SUZ12_TARGETS;BROWNE_HCMV_INFECTION_4HR_DN;BROWNE_HCMV_INFECTION_8HR_DN;CAIRO_LIVER_DEVELOPMENT_DN;CHARAFE_BREAST_CANCER_BASAL_VS_MESENCHYMAL_UP;CHARAFE_BREAST_CANCER_LUMINAL_VS_MESENCHYMAL_UP;chr14q23;COLDREN_GEFITINIB_RESI…	Cellmembrane;Completeproteome;Glycoprotein;Lipidtransport;Membrane;Referenceproteome;Transmembrane;Transmembranehelix;Transport	CDC50/LEM3_fam;TMEM30B		-1.78983
+	0.189089	14.3174	32	+	Cluster 3 (decreased abundance in UC)	3-keto-steroid reductase	HSD17B7;hCG_2024989	P56937-2;A0A024R913;P56937-3;P56937;Q9NRW5;B4DF79;Q5MGS6;V9GYN3;Q5T248;Q9H9C0	P56937-2;A0A024R913;P56937-3;P56937	alcohol metabolic process;biological regulation;biosynthetic process;cellular biosynthetic process;cellular hormone metabolic process;cellular metabolic process;cellular process;cholesterol biosynthetic process;cholesterol metabolic process;estrogen biosynthetic process;estrogen metabolic process;hormone biosynthetic process;hormone metabolic process;lipid biosynthetic process;lipid metabolic pro…	3-keto sterol reductase activity;catalytic activity;estradiol 17-beta-dehydrogenase activity;oxidoreductase activity;oxidoreductase activity, acting on CH-OH group of donors;oxidoreductase activity, acting on the CH-OH group of donors, NAD or NADP as acceptor;steroid dehydrogenase activity;steroid dehydrogenase activity, acting on the CH-OH group of donors, NAD or NADP as acceptor	cell part;cytoplasmic part;endoplasmic reticulum;endoplasmic reticulum membrane;endoplasmic reticulum part;integral to membrane;intracellular membrane-bounded organelle;intracellular organelle;intracellular organelle part;intracellular part;intrinsic to membrane;membrane;membrane part;membrane-bounded organelle;organelle;organelle membrane;organelle part;plasma membrane	Steroid biosynthesis;Steroid hormone biosynthesis	BENPORATH_MYC_MAX_TARGETS;BLALOCK_ALZHEIMERS_DISEASE_UP;BRUINS_UVC_RESPONSE_VIA_TP53_GROUP_A;CHEN_LIVER_METABOLISM_QTL_CIS;chr1q23;COLDREN_GEFITINIB_RESISTANCE_DN;FEVR_CTNNB1_TARGETS_UP;GGGCGGR_V$SP1_Q6;GSE11924_TH2_VS_TH17_CD4_TCELL_UP;GSE13485_DAY3_VS_DAY7_YF17D_VACCINE_PBMC_UP;GSE14000_4H_VS_16H_LPS_DC_DN;GSE14000_UNSTIM_VS_16H_LPS_DC_DN;GSE1448_ANTI_VALPHA2_VS_VBETA5_DP_THYMOCYTE_DN;GSE1460_I…	Alternativesplicing;Cellmembrane;Completeproteome;Glycoprotein;Lipidbiosynthesis;Lipidmetabolism;Membrane;NAD;NADP;Oxidoreductase;Referenceproteome;Steroidbiosynthesis;Transmembrane;Transmembranehelix	DH_sc/Rdtase_SDR;Glc/ribitol_DH;NAD(P)-bd_dom		-6.47694
+	0.638709	14.3102	32	+	Cluster 3 (decreased abundance in UC)	Regulator of microtubule dynamics protein 2	RMDN2	Q96LZ7;Q96LZ7-4;C9JGB2;Q96LZ7-3;H7C2J3;F8WFC3;C9JUD5	Q96LZ7;Q96LZ7-4;C9JGB2;Q96LZ7-3			cell part;cytoplasm;cytoplasmic part;cytoskeletal part;integral to membrane;intracellular membrane-bounded organelle;intracellular organelle;intracellular organelle part;intracellular part;intrinsic to membrane;macromolecular complex;membrane part;membrane-bounded organelle;microtubule;mitochondrion;organelle;organelle part;protein complex;spindle pole			Alternativesplicing;Coiledcoil;Completeproteome;Cytoplasm;Cytoskeleton;Membrane;Microtubule;Phosphoprotein;Polymorphism;Proteomicsidentification;Referenceproteome;Transmembrane;Transmembranehelix	TPR-like_helical_dom		-1.77468
+	1.71597	14.2883	32	+	Cluster 2 (major cluster increased abundance in UC)	DnaJ homolog subfamily C member 1	DNAJC1	Q96KC8;Q96NY3;A4VCI1;Q5T1X2	Q96KC8	biological regulation;cellular macromolecule metabolic process;cellular metabolic process;cellular process;cellular protein metabolic process;macromolecule metabolic process;metabolic process;negative regulation of biological process;negative regulation of cellular metabolic process;negative regulation of cellular process;negative regulation of cellular protein metabolic process;negative regulati…	ATPase activator activity;ATPase regulator activity;binding;chromatin binding;DNA binding;enzyme activator activity;enzyme regulator activity;nucleic acid binding;nucleoside-triphosphatase regulator activity	cell part;cytoplasmic part;endoplasmic reticulum;endoplasmic reticulum membrane;endoplasmic reticulum part;integral to membrane;intracellular membrane-bounded organelle;intracellular organelle;intracellular organelle part;intracellular part;intrinsic to membrane;membrane;membrane part;membrane-bounded organelle;nuclear membrane;nuclear part;organelle;organelle membrane;organelle part;plasma membr…	Protein processing in endoplasmic reticulum	AMBROSINI_FLAVOPIRIDOL_TREATMENT_TP53;BLUM_RESPONSE_TO_SALIRASIB_UP;CAGCTG_V$AP4_Q5;CELLULAR_LOCALIZATION;CELLULAR_MACROMOLECULE_METABOLIC_PROCESS;CELLULAR_PROTEIN_METABOLIC_PROCESS;CHARAFE_BREAST_CANCER_LUMINAL_VS_BASAL_UP;CHARAFE_BREAST_CANCER_LUMINAL_VS_MESENCHYMAL_UP;CHEMNITZ_RESPONSE_TO_PROSTAGLANDIN_E2_DN;CHICAS_RB1_TARGETS_SENESCENT;chr10p11;CYTAGCAAY_UNKNOWN;CYTOPLASM;CYTOPLASMIC_PART;DAR…	3D-structure;Chaperone;Completeproteome;DNA-binding;Endoplasmicreticulum;Membrane;Microsome;Nucleus;Phosphoprotein;Referenceproteome;Repeat;Signal;Transmembrane;Transmembranehelix	DnaJ_domain;DnaJ_domain_CS;Homeodomain-like;SANT/Myb;SANT_dom	DNAJ_1;DNAJ_2;SANT	2.08711
+	1.60709	14.2529	32	+	Cluster 2 (major cluster increased abundance in UC)	1-phosphatidylinositol 4,5-bisphosphate phosphodiesterase gamma-2;Phosphoinositide phospholipase C	PLCG2	P16885;A0A0A0MRF9;B4E3H3;H3BQV5;H3BPZ3	P16885;A0A0A0MRF9;B4E3H3	activation of immune response;activation of innate immune response;activation of store-operated calcium channel activity;antigen receptor-mediated signaling pathway;B cell activation;B cell activation involved in immune response;B cell differentiation;B cell receptor signaling pathway;biological regulation;biosynthetic process;blood coagulation;calcium ion homeostasis;calcium ion transport;calciu…	catalytic activity;hydrolase activity;hydrolase activity, acting on ester bonds;lipase activity;molecular transducer activity;phosphatidylinositol phospholipase C activity;phospholipase activity;phospholipase C activity;phosphoric diester hydrolase activity;phosphoric ester hydrolase activity;signal transducer activity	cell part;cytoplasmic part;cytosol;extracellular membrane-bounded organelle;extracellular organelle;extracellular region part;extracellular vesicular exosome;intracellular part;membrane;membrane-bounded organelle;membrane-bounded vesicle;organelle;plasma membrane;vesicle	Calcium signaling pathway;Epithelial cell signaling in Helicobacter pylori infection;ErbB signaling pathway;Fc epsilon RI signaling pathway;Fc gamma R-mediated phagocytosis;Glioma;Inositol phosphate metabolism;Leukocyte transendothelial migration;Natural killer cell mediated cytotoxicity;Neurotrophin signaling pathway;Non-small cell lung cancer;Pathways in cancer;Phosphatidylinositol signaling sy…	BAELDE_DIABETIC_NEPHROPATHY_DN;BASAKI_YBX1_TARGETS_DN;BLALOCK_ALZHEIMERS_DISEASE_UP;BROWNE_HCMV_INFECTION_48HR_UP;CACGTG_V$MYC_Q2;CHEN_METABOLIC_SYNDROM_NETWORK;chr16q24;CHYLA_CBFA2T3_TARGETS_UP;CYCLIN_D1_KE_.V1_DN;DEBIASI_APOPTOSIS_BY_REOVIRUS_INFECTION_DN;DELPUECH_FOXO3_TARGETS_UP;FEVR_CTNNB1_TARGETS_UP;FONTAINE_FOLLICULAR_THYROID_ADENOMA_DN;FONTAINE_PAPILLARY_THYROID_CARCINOMA_DN;FONTAINE_THYR…	3D-structure;Calcium;Completeproteome;Diseasemutation;Hydrolase;Lipiddegradation;Lipidmetabolism;Phosphoprotein;Polymorphism;Proteomicsidentification;Referenceproteome;Repeat;SH2domain;SH3domain;Transducer	C2_dom;PH_domain;PH_like_dom;PI-PLC_fam;PLC-gamma;PLC-gamma2;PLC-like_Pdiesterase_TIM-brl;PLipase_C_EF-hand-like;PLipase_C_PInositol-sp_X_dom;PLipase_C_Pinositol-sp_Y;SH2;SH3_domain	C2;PH_DOMAIN;PIPLC_X_DOMAIN;PIPLC_Y_DOMAIN;SH2;SH3	1.84572
+	0.574862	14.2103	32	+	Cluster 3 (decreased abundance in UC)	Long-chain-fatty-acid--CoA ligase 5	ACSL5	Q9ULC5;Q9ULC5-3;Q9ULC5-4;B4DX30;C9J8C7;D3DQ84;E7ERD7;B4DFW3;B2RB13;Q9UKU0-2;Q9UKU0-5;Q9UKU0-3;Q9UKU0;Q9UKU0-9;Q9UKU0-6;Q9UKU0-8;Q9UKU0-1	Q9ULC5;Q9ULC5-3;Q9ULC5-4;B4DX30	acyl-CoA biosynthetic process;acyl-CoA metabolic process;acylglycerol biosynthetic process;acylglycerol metabolic process;biosynthetic process;carboxylic acid metabolic process;cellular biosynthetic process;cellular ketone metabolic process;cellular lipid metabolic process;cellular metabolic process;cellular process;coenzyme biosynthetic process;coenzyme metabolic process;cofactor biosynthetic pr…	adenyl nucleotide binding;adenyl ribonucleotide binding;ATP binding;binding;catalytic activity;fatty acid ligase activity;ligase activity;ligase activity, forming carbon-sulfur bonds;long-chain fatty acid-CoA ligase activity;nucleotide binding;purine nucleotide binding;purine ribonucleoside triphosphate binding;purine ribonucleotide binding;ribonucleotide binding	cell part;cytoplasmic part;endoplasmic reticulum;endoplasmic reticulum membrane;endoplasmic reticulum part;integral to membrane;intracellular membrane-bounded organelle;intracellular non-membrane-bounded organelle;intracellular organelle;intracellular organelle part;intracellular part;intrinsic to membrane;membrane;membrane part;membrane-bounded organelle;mitochondrial inner membrane;mitochondria…	Adipocytokine signaling pathway;Fatty acid metabolism;Peroxisome;PPAR signaling pathway	BERENJENO_TRANSFORMED_BY_RHOA_UP;BERTUCCI_MEDULLARY_VS_DUCTAL_BREAST_CANCER_UP;BOQUEST_STEM_CELL_CULTURED_VS_FRESH_UP;BOYAULT_LIVER_CANCER_SUBCLASS_G12_DN;BUYTAERT_PHOTODYNAMIC_THERAPY_STRESS_DN;CAGGTA_V$AREB6_01;CAIRO_HEPATOBLASTOMA_CLASSES_DN;CHIANG_LIVER_CANCER_SUBCLASS_CTNNB1_UP;chr10q25;COLINA_TARGETS_OF_4EBP1_AND_4EBP2;CTTTGA_V$LEF1_Q2;DIAZ_CHRONIC_MEYLOGENOUS_LEUKEMIA_UP;FULCHER_INFLAMMATO…	Acetylation;Alternativesplicing;ATP-binding;Completeproteome;Endoplasmicreticulum;Fattyacidmetabolism;Ligase;Lipidmetabolism;Magnesium;Membrane;Mitochondrion;Mitochondrionoutermembrane;Nucleotide-binding;Phosphoprotein;Polymorphism;Referenceproteome;Signal-anchor;Transmembrane;Transmembranehelix	AMP-binding_CS;AMP-dep_Synth/Lig	AMP_BINDING	-2.1418
+	0.472642	14.1771	32	+	Cluster 3 (decreased abundance in UC)	Sulfotransferase family cytosolic 1B member 1;Sulfotransferase	SULT1B1	O43704;D6RD70;D6RIA8	O43704;D6RD70	3'-phosphoadenosine 5'-phosphosulfate metabolic process;alcohol metabolic process;amine metabolic process;benzene-containing compound metabolic process;biological regulation;carboxylic acid metabolic process;cell differentiation;cellular amine metabolic process;cellular amino acid metabolic process;cellular aromatic compound metabolic process;cellular biogenic amine metabolic process;cellular dev…	aryl sulfotransferase activity;catalytic activity;sulfotransferase activity;transferase activity;transferase activity, transferring sulfur-containing groups	cell part;cytoplasmic part;cytosol;intracellular part		ALCOHOL_METABOLIC_PROCESS;AMINE_METABOLIC_PROCESS;AMINO_ACID_AND_DERIVATIVE_METABOLIC_PROCESS;AMINO_ACID_DERIVATIVE_METABOLIC_PROCESS;AROMATIC_COMPOUND_METABOLIC_PROCESS;ATF2_UP.V1_UP;BIOGENIC_AMINE_METABOLIC_PROCESS;CAIRO_HEPATOBLASTOMA_CLASSES_DN;CHIANG_LIVER_CANCER_SUBCLASS_CTNNB1_UP;CHIANG_LIVER_CANCER_SUBCLASS_PROLIFERATION_DN;chr4q13;GSE11057_NAIVE_VS_CENT_MEMORY_CD4_TCELL_UP;GSE11864_UNTRE…	3D-structure;Completeproteome;Cytoplasm;Lipidmetabolism;Proteomicsidentification;Referenceproteome;Steroidmetabolism;Transferase	P-loop_NTPase;Sulfotransferase_dom		-2.84392
+	0.551497	14.0731	32	+	Cluster 3 (decreased abundance in UC)	Succinyl-CoA ligase [ADP/GDP-forming] subunit alpha, mitochondrial	SUCLG1	Q6IAL5;A8K4W7;P53597;B2R8A1;B7Z438;H7C233	Q6IAL5;A8K4W7;P53597;B2R8A1;B7Z438	acetyl-CoA catabolic process;acetyl-CoA metabolic process;carboxylic acid metabolic process;catabolic process;cellular catabolic process;cellular ketone metabolic process;cellular metabolic process;cellular process;coenzyme catabolic process;coenzyme metabolic process;cofactor catabolic process;cofactor metabolic process;dicarboxylic acid metabolic process;metabolic process;organic acid metabolic…	acid-thiol ligase activity;ATP citrate synthase activity;binding;catalytic activity;CoA-ligase activity;cofactor binding;GDP binding;GTP binding;guanyl nucleotide binding;guanyl ribonucleotide binding;ligase activity;ligase activity, forming carbon-sulfur bonds;nucleotide binding;purine nucleotide binding;purine ribonucleoside triphosphate binding;purine ribonucleotide binding;ribonucleotide bind…	cell part;cytoplasm;cytoplasmic part;extracellular membrane-bounded organelle;extracellular organelle;extracellular region part;extracellular vesicular exosome;intracellular membrane-bounded organelle;intracellular organelle;intracellular organelle lumen;intracellular organelle part;intracellular part;macromolecular complex;membrane;membrane-bounded organelle;membrane-bounded vesicle;membrane-enc…	Citrate cycle (TCA cycle);Propanoate metabolism	BENPORATH_MYC_MAX_TARGETS;BURTON_ADIPOGENESIS_6;chr2p11;CTTTGA_V$LEF1_Q2;CYTOPLASM;CYTOPLASMIC_PART;DANG_BOUND_BY_MYC;DIAZ_CHRONIC_MEYLOGENOUS_LEUKEMIA_UP;DOUGLAS_BMI1_TARGETS_UP;GSE11924_TH2_VS_TH17_CD4_TCELL_UP;GSE14308_INDUCED_VS_NATURAL_TREG_UP;GSE14308_NAIVE_CD4_TCELL_VS_NATURAL_TREG_UP;GSE14350_TREG_VS_TEFF_DN;GSE1460_DP_THYMOCYTE_VS_THYMIC_STROMAL_CELL_UP;GSE17721_0.5H_VS_8H_CPG_BMDM_UP;GS…	Acetylation;Completeproteome;Diseasemutation;GTP-binding;Isopeptidebond;Ligase;Mitochondrion;Nucleotide-binding;Referenceproteome;Transitpeptide;Tricarboxylicacidcycle;Ublconjugation	Cit_synth/succinyl-CoA_lig_AS;CoA_lig_alpha;CoA_ligase;CoA-bd;NAD(P)-bd_dom;Succinyl-CoA_synth-like	SUCCINYL_COA_LIG_1;SUCCINYL_COA_LIG_2	-2.263
+	1.4963	14.0708	32	+	Cluster 2 (major cluster increased abundance in UC)		RNF213	A0A0A0MTR7;A0A0A0MTC1;A0A024R8W2;Q63HN8-5;Q63HN8-6;Q9H932;I3L3H9;Q6ZRW9	A0A0A0MTR7;A0A0A0MTC1		binding;cation binding;ion binding;metal ion binding;transition metal ion binding;zinc ion binding			BIDUS_METASTASIS_DN;BILD_MYC_ONCOGENIC_SIGNATURE;CHANG_CORE_SERUM_RESPONSE_DN;chr17q25;DEMAGALHAES_AGING_UP;DODD_NASOPHARYNGEAL_CARCINOMA_DN;FULCHER_INFLAMMATORY_RESPONSE_LECTIN_VS_LPS_DN;GOTTWEIN_TARGETS_OF_KSHV_MIR_K12_11;GRADE_COLON_CANCER_UP;GRESHOCK_CANCER_COPY_NUMBER_UP;GSE10239_NAIVE_VS_DAY4.5_EFF_CD8_TCELL_UP;GSE10239_NAIVE_VS_KLRG1HIGH_EFF_CD8_TCELL_UP;GSE10856_CTRL_VS_TNFRSF6B_IN_MACROP…	Completeproteome;Metal-binding;Proteomicsidentification;Referenceproteome;Zinc;Zinc-finger	AAA+_ATPase;P-loop_NTPase;Znf_C3HC4_RING-type;Znf_RING;Znf_RING/FYVE/PHD	ZF_RING_2	1.59206
+	1.82613	14.053	32	+	Cluster 2 (major cluster increased abundance in UC)	1-phosphatidylinositol 4,5-bisphosphate phosphodiesterase eta-1	PLCH1	Q4KWH8-3;Q4KWH8-4;Q4KWH8-2;Q4KWH8	Q4KWH8-3;Q4KWH8-4;Q4KWH8-2;Q4KWH8	biological regulation;catabolic process;cellular process;cellular response to stimulus;inositol lipid-mediated signaling;inositol phosphate metabolic process;intracellular signal transduction;lipid catabolic process;lipid metabolic process;metabolic process;organophosphate metabolic process;phosphatidylinositol-mediated signaling;primary metabolic process;regulation of biological process;regulati…	binding;calcium ion binding;calcium-dependent phospholipase C activity;catalytic activity;cation binding;hydrolase activity;hydrolase activity, acting on ester bonds;ion binding;lipase activity;metal ion binding;molecular transducer activity;phosphatidylinositol phospholipase C activity;phospholipase activity;phospholipase C activity;phosphoric diester hydrolase activity;phosphoric ester hydrolas…	cell part;cytoplasm;cytoplasmic part;cytosol;intracellular membrane-bounded organelle;intracellular organelle;intracellular part;membrane;membrane-bounded organelle;organelle;plasma membrane		ACEVEDO_FGFR1_TARGETS_IN_PROSTATE_CANCER_MODEL_UP;BOYLAN_MULTIPLE_MYELOMA_D_CLUSTER_UP;CAMP_UP.V1_UP;CHARAFE_BREAST_CANCER_LUMINAL_VS_MESENCHYMAL_UP;chr3q25;CSR_EARLY_UP.V1_UP;CUI_TCF21_TARGETS_2_UP;CYTOPLASM;DELYS_THYROID_CANCER_DN;FARMER_BREAST_CANCER_APOCRINE_VS_LUMINAL;GOZGIT_ESR1_TARGETS_DN;GSE13411_IGM_VS_SWITCHED_MEMORY_BCELL_UP;GSE14308_TH1_VS_INDUCED_TREG_UP;GSE14308_TH2_VS_TH1_DN;GSE146…	Alternativesplicing;Calcium;Completeproteome;Cytoplasm;Hydrolase;Lipiddegradation;Lipidmetabolism;Membrane;Metal-binding;Referenceproteome;Repeat;Transducer	C2_dom;EF_Hand_1_Ca_BS;EF_hand_dom;EF-hand-dom_pair;PH_domain;PH_like_dom;PI-PLC_fam;PLC-eta1;PLC-like_Pdiesterase_TIM-brl;PLipase_C_EF-hand-like;PLipase_C_PInositol-sp_X_dom;PLipase_C_Pinositol-sp_Y	C2;EF_HAND_1;EF_HAND_2;PH_DOMAIN;PIPLC_X_DOMAIN;PIPLC_Y_DOMAIN	2.36182
+	0.511949	14.0187	32	+	Cluster 3 (decreased abundance in UC)	Sulfurtransferase;Thiosulfate sulfurtransferase	TST	Q53EW8;Q16762;B4DVZ4;B1AH48	Q53EW8;Q16762;B4DVZ4	amine catabolic process;amine metabolic process;carboxylic acid catabolic process;carboxylic acid metabolic process;catabolic process;cell differentiation;cellular amine metabolic process;cellular amino acid catabolic process;cellular amino acid metabolic process;cellular catabolic process;cellular developmental process;cellular ketone metabolic process;cellular metabolic process;cellular nitroge…	5S rRNA binding;binding;catalytic activity;nucleic acid binding;RNA binding;rRNA binding;sulfurtransferase activity;thiosulfate sulfurtransferase activity;transferase activity;transferase activity, transferring sulfur-containing groups	cell part;cytoplasmic part;extracellular membrane-bounded organelle;extracellular organelle;extracellular region part;extracellular space;extracellular vesicular exosome;intracellular membrane-bounded organelle;intracellular organelle;intracellular organelle lumen;intracellular organelle part;intracellular part;membrane;membrane-bounded organelle;membrane-bounded vesicle;membrane-enclosed lumen;m…	Cysteine and methionine metabolism;Sulfur relay system	ACEVEDO_METHYLATED_IN_LIVER_CANCER_DN;ACEVEDO_NORMAL_TISSUE_ADJACENT_TO_LIVER_TUMOR_DN;AGUIRRE_PANCREATIC_CANCER_COPY_NUMBER_DN;BOCHKIS_FOXA2_TARGETS;BOYAULT_LIVER_CANCER_SUBCLASS_G3_DN;BURTON_ADIPOGENESIS_6;CAIRO_HEPATOBLASTOMA_CLASSES_DN;CAIRO_LIVER_DEVELOPMENT_DN;CASORELLI_ACUTE_PROMYELOCYTIC_LEUKEMIA_DN;CATABOLIC_PROCESS;CCCNNGGGAR_V$OLF1_01;CELLULAR_CATABOLIC_PROCESS;CHIANG_LIVER_CANCER_SUBC…	Acetylation;Completeproteome;Directproteinsequencing;Glycoprotein;Mitochondrion;Polymorphism;Referenceproteome;Repeat;RNA-binding;Transferase	Rhodanese-like_dom;Thiosulphate_STrfase_CS	RHODANESE_1;RHODANESE_2;RHODANESE_3	-2.53651
+	1.45665	14.0106	32	+	Cluster 2 (major cluster increased abundance in UC)	Vigilin	HDLBP	A0A024R4E5;B2R5V9;Q00341;Q00341-2;H0Y394;Q6ZS03;B4DKR8;Q96CF6;Q6ZN49;Q2HJC8;H7C0A4;Q5HYC5;C9J5E5;C9JIZ1;H7BZC3;H7C2D1;C9JZI8;C9JHZ8;C9JES8;C9JHS7;C9JT62;C9JK79;C9JBS3;C9JEJ8;C9JHN6;C9JQ82;C9JMQ6;C9JHS9;C9J739;H7C3D0	A0A024R4E5;B2R5V9;Q00341;Q00341-2;H0Y394;Q6ZS03;B4DKR8;Q96CF6	alcohol metabolic process;cholesterol metabolic process;establishment of localization;lipid metabolic process;lipid transport;metabolic process;organic substance transport;primary metabolic process;small molecule metabolic process;steroid metabolic process;sterol metabolic process;transport	binding;lipid binding;nucleic acid binding;RNA binding	cell part;cytoplasm;extracellular region part;high-density lipoprotein particle;intracellular membrane-bounded organelle;intracellular organelle;intracellular part;macromolecular complex;membrane;membrane-bounded organelle;nucleus;organelle;plasma lipoprotein particle;plasma membrane;protein-lipid complex		ACTTTAT,MIR-142-5P;ALCOHOL_METABOLIC_PROCESS;AMUNDSON_POOR_SURVIVAL_AFTER_GAMMA_RADIATION_2G;CAGGTG_V$E12_Q6;CAIRO_HEPATOBLASTOMA_CLASSES_UP;CAMP_UP.V1_UP;CCACACA,MIR-147;CCTGCTG,MIR-214;CELLULAR_LIPID_METABOLIC_PROCESS;chr2q37;CTGYNNCTYTAA_UNKNOWN;CTTTAAR_UNKNOWN;FUJII_YBX1_TARGETS_DN;GGGCGGR_V$SP1_Q6;GOZGIT_ESR1_TARGETS_DN;GRADE_COLON_CANCER_UP;GRUETZMANN_PANCREATIC_CANCER_DN;GSE12366_GC_BCELL_…	3D-structure;Acetylation;Alternativesplicing;Cholesterolmetabolism;Completeproteome;Cytoplasm;Directproteinsequencing;HDL;Lipidmetabolism;Lipidtransport;Lipoprotein;Nucleus;Phosphoprotein;Polymorphism;Proteomicsidentification;Referenceproteome;Repeat;RNA-binding;Steroidmetabolism;Sterolmetabolism;Transport	KH_dom;KH_dom_type_1	KH_TYPE_1	1.48631
+	3.11611	14.0101	32	+	Cluster 2 (major cluster increased abundance in UC)	Marginal zone B- and B1-cell-specific protein	MZB1	Q8WU39;B3KQ72;Q8WU39-3;H0Y9L3;D6RII0;Q8WU39-5;Q8WU39-4;Q8WU39-2	Q8WU39;B3KQ72;Q8WU39-3	apoptosis;biological regulation;cell death;cellular component assembly;cellular component organization;cellular component organization or biogenesis;cellular process;death;integrin activation;macromolecular complex assembly;macromolecular complex subunit organization;positive regulation of biological process;positive regulation of biosynthetic process;positive regulation of cell proliferation;pos…		cell part;cytoplasm;cytoplasmic part;endoplasmic reticulum chaperone complex;endoplasmic reticulum lumen;endoplasmic reticulum part;extracellular region;intracellular organelle lumen;intracellular organelle part;intracellular part;macromolecular complex;membrane-enclosed lumen;organelle lumen;organelle part;protein complex		BRUINS_UVC_RESPONSE_VIA_TP53_GROUP_A;DOANE_RESPONSE_TO_ANDROGEN_UP;FARMER_BREAST_CANCER_CLUSTER_1;GRABARCZYK_BCL11B_TARGETS_DN;GSE10325_BCELL_VS_MYELOID_UP;GSE10325_CD4_TCELL_VS_BCELL_DN;GSE10325_LUPUS_CD4_TCELL_VS_LUPUS_BCELL_DN;GSE11924_TH1_VS_TH2_CD4_TCELL_DN;GSE12845_IGD_NEG_BLOOD_VS_DARKZONE_GC_TONSIL_BCELL_UP;GSE13306_RA_VS_UNTREATED_TREG_DN;GSE13411_NAIVE_VS_IGM_MEMORY_BCELL_DN;GSE13411_NA…	Alternativesplicing;Apoptosis;Completeproteome;Cytoplasm;Disulfidebond;Endoplasmicreticulum;Referenceproteome;Secreted;Signal	DUF3456	ER_TARGET	4.51274
+	1.58456	13.997	32	+	Cluster 2 (major cluster increased abundance in UC)	Calreticulin	HEL-S-99n;CALR	Q53G71;V9HW88;P27797;B4DHR1;B4E2Y9;K7EJB9;A0A142IK94;K7EL50;A0A0F7WAP3;A0A142IKA1;A0A0F7W2W6;A0A142IKA2	Q53G71;V9HW88;P27797;B4DHR1;B4E2Y9;K7EJB9	actin cytoskeleton organization;actin filament-based process;aging;antigen processing and presentation;antigen processing and presentation of exogenous antigen;antigen processing and presentation of exogenous peptide antigen;antigen processing and presentation of exogenous peptide antigen via MHC class I;antigen processing and presentation of exogenous peptide antigen via MHC class I, TAP-depende…	androgen receptor binding;binding;calcium ion binding;carbohydrate binding;cation binding;chaperone binding;complement binding;complement component C1q binding;DNA binding;enzyme binding;glycoprotein binding;hormone binding;hormone receptor binding;integrin binding;ion binding;iron ion binding;metal ion binding;mRNA binding;nuclear hormone receptor binding;nucleic acid binding;opsonin binding;pep…	acrosomal vesicle;adherens junction;anchoring junction;cell junction;cell part;cell surface;cell-substrate adherens junction;cell-substrate junction;cytoplasm;cytoplasmic membrane-bounded vesicle;cytoplasmic membrane-bounded vesicle lumen;cytoplasmic part;cytoplasmic vesicle;cytoplasmic vesicle part;cytosol;endocytic vesicle lumen;endoplasmic reticulum;endoplasmic reticulum lumen;endoplasmic reti…	Antigen processing and presentation;Chagas disease (American trypanosomiasis);Phagosome;Protein processing in endoplasmic reticulum	APOPTOSIS_GO;BCAT_BILD_ET_AL_UP;BENPORATH_ES_CORE_NINE_CORRELATED;BENPORATH_MYC_MAX_TARGETS;BENPORATH_NANOG_TARGETS;BENPORATH_SOX2_TARGETS;BHATI_G2M_ARREST_BY_2METHOXYESTRADIOL_UP;BIOCARTA_NFAT_PATHWAY;BIOPOLYMER_METABOLIC_PROCESS;BLALOCK_ALZHEIMERS_DISEASE_DN;BROWN_MYELOID_CELL_DEVELOPMENT_DN;BROWNE_HCMV_INFECTION_48HR_DN;CALCIUM_ION_BINDING;CATION_BINDING;CATION_HOMEOSTASIS;CELL_DEVELOPMENT;CEL…	3D-structure;Acetylation;Calcium;Chaperone;Completeproteome;Cytoplasm;Directproteinsequencing;Disulfidebond;Endoplasmicreticulum;Extracellularmatrix;Glycoprotein;Lectin;Metal-binding;Proteomicsidentification;Referenceproteome;Repeat;Sarcoplasmicreticulum;Secreted;Signal;Zinc	Calret/calnex;Calret/calnex_CS;Calreticulin;Calreticulin/calnexin_P_dom;ConA-like_dom	CALRETICULIN_1;CALRETICULIN_2;CALRETICULIN_REPEAT;ER_TARGET	1.88642
+	0.607208	13.9594	32	+	Cluster 3 (decreased abundance in UC)	Guanine nucleotide-binding protein G(I)/G(S)/G(O) subunit gamma-12;Guanine nucleotide-binding protein subunit gamma	GNG12	Q9UBI6;Q53GD1	Q9UBI6;Q53GD1	anatomical structure development;biological regulation;cell communication;cell surface receptor linked signaling pathway;cell-cell signaling;cellular metabolic process;cellular process;cellular response to chemical stimulus;cellular response to endogenous stimulus;cellular response to glucagon stimulus;cellular response to hormone stimulus;cellular response to organic substance;cellular response …	anion binding;binding;ion binding;molecular transducer activity;PDZ domain binding;phosphate ion binding;protein binding;protein domain specific binding;signal transducer activity	actin filament;cell part;cytoskeletal part;extracellular membrane-bounded organelle;extracellular organelle;extracellular region part;extracellular vesicular exosome;extrinsic to internal side of plasma membrane;extrinsic to membrane;extrinsic to plasma membrane;heterotrimeric G-protein complex;intracellular organelle part;intracellular part;macromolecular complex;membrane;membrane part;membrane-…	Chemokine signaling pathway;MAPK signaling pathway;Regulation of actin cytoskeleton	ACTGTGA,MIR-27A,MIR-27B;ALONSO_METASTASIS_UP;AMUNDSON_POOR_SURVIVAL_AFTER_GAMMA_RADIATION_8G;BENPORATH_NANOG_TARGETS;BENPORATH_SUZ12_TARGETS;BILD_CTNNB1_ONCOGENIC_SIGNATURE;BLALOCK_ALZHEIMERS_DISEASE_UP;BOUDOUKHA_BOUND_BY_IGF2BP2;CAMP_UP.V1_DN;CHARAFE_BREAST_CANCER_LUMINAL_VS_BASAL_DN;CHARAFE_BREAST_CANCER_LUMINAL_VS_MESENCHYMAL_DN;CHEN_METABOLIC_SYNDROM_NETWORK;chr1p31;ESC_J1_UP_LATE.V1_UP;FEVR_…	Acetylation;Cellmembrane;Completeproteome;Lipoprotein;Membrane;Methylation;Phosphoprotein;Prenylation;Referenceproteome;Transducer	G-protein_gamma-like_dom;Gprotein-gamma	G_PROTEIN_GAMMA	-1.89823
+	1.54666	13.946	32	+	Cluster 2 (major cluster increased abundance in UC)	Core-binding factor subunit beta	CBFB	Q13951-2;A0A024R6W3;A8K719;J3KTD8	Q13951-2;A0A024R6W3;A8K719	anatomical structure development;biological regulation;biosynthetic process;cell activation;cell differentiation;cell maturation;cellular biosynthetic process;cellular developmental process;cellular macromolecule biosynthetic process;cellular macromolecule metabolic process;cellular metabolic process;cellular nitrogen compound metabolic process;cellular process;cellular protein metabolic process;…	binding;DNA binding;nucleic acid binding;nucleic acid binding transcription factor activity;protein binding transcription factor activity;sequence-specific DNA binding transcription factor activity;transcription coactivator activity;transcription cofactor activity;transcription factor binding transcription factor activity	cell part;intracellular membrane-bounded organelle;intracellular organelle;intracellular part;membrane;membrane-bounded organelle;nucleus;organelle		AACTGAC,MIR-223;AACTGGA,MIR-145;ACTGTGA,MIR-27A,MIR-27B;ALONSO_METASTASIS_UP;ATGCTGG,MIR-338;ATGTAGC,MIR-221,MIR-222;BENPORATH_ES_CORE_NINE_CORRELATED;BIDUS_METASTASIS_UP;BIOPOLYMER_METABOLIC_PROCESS;BLALOCK_ALZHEIMERS_DISEASE_UP;BLUM_RESPONSE_TO_SALIRASIB_DN;BYSTRYKH_HEMATOPOIESIS_STEM_CELL_QTL_TRANS;CAIRO_LIVER_DEVELOPMENT_UP;CHEN_METABOLIC_SYNDROM_NETWORK;chr16q22;CSR_EARLY_UP.V1_UP;CSR_LATE_U…	3D-structure;Alternativesplicing;Chromosomalrearrangement;Completeproteome;Nucleus;Phosphoprotein;Polymorphism;Proto-oncogene;Referenceproteome	CBF_beta		1.69527
+	0.417164	13.918	32	+	Cluster 3 (decreased abundance in UC)	UDP-glucose 6-dehydrogenase	UGDH	O60701;O60701-2;Q9NQ82;Q9NQ81;E7ER83;E7ETF4;E7EV97;E7ER95;D6RHF4;Q9NY20;E9PBD2	O60701;O60701-2	alcohol metabolic process;amine metabolic process;aminoglycan biosynthetic process;aminoglycan metabolic process;anatomical structure morphogenesis;biosynthetic process;carbohydrate biosynthetic process;carbohydrate metabolic process;carboxylic acid biosynthetic process;carboxylic acid metabolic process;cellular biosynthetic process;cellular carbohydrate metabolic process;cellular glucuronidation…	binding;catalytic activity;coenzyme binding;cofactor binding;electron carrier activity;NAD binding;nucleotide binding;oxidoreductase activity;oxidoreductase activity, acting on CH-OH group of donors;oxidoreductase activity, acting on the CH-OH group of donors, NAD or NADP as acceptor;UDP-glucose 6-dehydrogenase activity	cell part;cytoplasmic part;cytosol;extracellular membrane-bounded organelle;extracellular organelle;extracellular region part;extracellular vesicular exosome;intracellular organelle part;intracellular part;membrane-bounded organelle;membrane-bounded vesicle;nuclear part;nucleoplasm;organelle;organelle part;vesicle	Amino sugar and nucleotide sugar metabolism;Ascorbate and aldarate metabolism;Pentose and glucuronate interconversions;Starch and sucrose metabolism	ALCOHOL_METABOLIC_PROCESS;AMINE_METABOLIC_PROCESS;BIOSYNTHETIC_PROCESS;BOQUEST_STEM_CELL_UP;BURTON_ADIPOGENESIS_2;BUYTAERT_PHOTODYNAMIC_THERAPY_STRESS_UP;CAGGTG_V$E12_Q6;CARBOHYDRATE_BIOSYNTHETIC_PROCESS;CARBOHYDRATE_METABOLIC_PROCESS;CARBOXYLIC_ACID_METABOLIC_PROCESS;CELLULAR_BIOSYNTHETIC_PROCESS;CELLULAR_CARBOHYDRATE_METABOLIC_PROCESS;chr4p15;CREIGHTON_ENDOCRINE_THERAPY_RESISTANCE_1;CREIGHTON_E…	3D-structure;Acetylation;Allostericenzyme;Alternativesplicing;Completeproteome;NAD;Oxidoreductase;Phosphoprotein;Referenceproteome	6-PGluconate_DH_C-like;NAD(P)-bd_dom;UDP-Glc/GDP-Man;UDP-Glc/GDP-Man_DH_C;UDP-Glc/GDP-Man_DH_dimer;UDP-Glc/GDP-Man_DH_N;UDPglc_DH_euk		-3.32724
+	0.481915	13.8734	32	+	Cluster 3 (decreased abundance in UC)	Tyrosyl-DNA phosphodiesterase 2	TDP2	O95551;O95551-2;X6R5A3;O95551-3;I3QNV0	O95551;O95551-2;X6R5A3;O95551-3	biological regulation;cell surface receptor linked signaling pathway;cellular macromolecule metabolic process;cellular metabolic process;cellular nitrogen compound metabolic process;cellular process;cellular response to stimulus;cellular response to stress;DNA metabolic process;DNA repair;double-strand break repair;macromolecule metabolic process;metabolic process;nitrogen compound metabolic proc…	5'-tyrosyl-DNA phosphodiesterase activity;binding;catalytic activity;cation binding;DNA binding;hydrolase activity;hydrolase activity, acting on ester bonds;ion binding;magnesium ion binding;manganese ion binding;metal ion binding;nuclease activity;nucleic acid binding;phosphoric diester hydrolase activity;phosphoric ester hydrolase activity;protein binding transcription factor activity;single-st…	cell part;cytoplasm;extracellular region part;intercellular bridge;intracellular membrane-bounded organelle;intracellular non-membrane-bounded organelle;intracellular organelle;intracellular organelle part;intracellular part;membrane-bounded organelle;non-membrane-bounded organelle;nuclear body;nuclear part;nucleolus;nucleoplasm;nucleoplasm part;nucleus;organelle;organelle part;PML body		BERENJENO_TRANSFORMED_BY_RHOA_UP;BLALOCK_ALZHEIMERS_DISEASE_DN;BONOME_OVARIAN_CANCER_SURVIVAL_OPTIMAL_DEBULKING;CELL_SURFACE_RECEPTOR_LINKED_SIGNAL_TRANSDUCTION_GO_0007166;chr6p22;GOBERT_OLIGODENDROCYTE_DIFFERENTIATION_UP;GRASEMANN_RETINOBLASTOMA_WITH_6P_AMPLIFICATION;GSE10239_NAIVE_VS_MEMORY_CD8_TCELL_UP;GSE11864_UNTREATED_VS_CSF1_IFNG_PAM3CYS_IN_MAC_DN;GSE12366_GC_BCELL_VS_PLASMA_CELL_UP;GSE123…	Acetylation;Alternativesplicing;Completeproteome;Cytoplasm;DNAdamage;DNArepair;Hydrolase;Magnesium;Metal-binding;Nuclease;Nucleus;Phosphoprotein;Polymorphism;Proteomicsidentification;Receptor;Referenceproteome;Ublconjugation	Endo/exonuclease/phosphatase;UBA-like		-2.80675
+	0.50098	13.8456	32	+	Cluster 3 (decreased abundance in UC)	Galectin;Galectin-3	hCG_22119;LGALS3	Q86TY5;A0A024R693;Q59FR8;P17931;Q6FGL0;G3V3R6	Q86TY5;A0A024R693;Q59FR8;P17931;Q6FGL0;G3V3R6	anatomical structure development;biological regulation;cell chemotaxis;cell differentiation;cell migration;cell motility;cellular component movement;cellular component organization;cellular component organization at cellular level;cellular component organization or biogenesis;cellular component organization or biogenesis at cellular level;cellular developmental process;cellular macromolecule meta…	binding;carbohydrate binding;chemoattractant activity;extracellular matrix binding;IgE binding;immunoglobulin binding;laminin binding;protein binding;protein complex binding	cell part;cytoplasm;cytoplasmic part;external side of plasma membrane;extracellular matrix;extracellular membrane-bounded organelle;extracellular organelle;extracellular region part;extracellular space;extracellular vesicular exosome;immunological synapse;intracellular membrane-bounded organelle;intracellular organelle;intracellular organelle part;intracellular part;macromolecular complex;membran…		ACEVEDO_FGFR1_TARGETS_IN_PROSTATE_CANCER_MODEL_UP;ACEVEDO_LIVER_CANCER_WITH_H3K27ME3_DN;AKL_HTLV1_INFECTION_UP;BAE_BRCA1_TARGETS_UP;BENPORATH_EED_TARGETS;BENPORATH_ES_WITH_H3K27ME3;BENPORATH_PRC2_TARGETS;BENPORATH_SUZ12_TARGETS;BROWNE_HCMV_INFECTION_24HR_DN;BRUINS_UVC_RESPONSE_VIA_TP53_GROUP_D;BUYTAERT_PHOTODYNAMIC_THERAPY_STRESS_UP;CAAGGAT,MIR-362;CAHOY_ASTROGLIAL;CARBOHYDRATE_BINDING;CCAGGGG,MI…	3D-structure;Acetylation;Completeproteome;Cytoplasm;Differentiation;Disulfidebond;IgE-bindingprotein;Immunity;Innateimmunity;Lectin;mRNAprocessing;mRNAsplicing;Nucleus;Phosphoprotein;Polymorphism;Proteomicsidentification;Referenceproteome;Repeat;Secreted;Spliceosome	ConA-like_dom;Galectin_3;Galectin_CRD	GALECTIN	-2.59758
+	0.478228	13.8153	32	+	Cluster 3 (decreased abundance in UC)			A8K6S3	A8K6S3							Band_41_domain;FERM/acyl-CoA-bd_prot_3-hlx;FERM_central;FERM_N;PH_domain;PH_like_dom	PH_DOMAIN	-2.78448
+	0.483047	13.746	32	+	Cluster 3 (decreased abundance in UC)	Succinyl-CoA ligase subunit beta;Succinyl-CoA ligase [GDP-forming] subunit beta, mitochondrial	SUCLG2	A0A024R325;Q96I99;Q3ZCW5;E9PDQ8;Q96I99-2;B7Z2D5;Q9Y436;H0Y852	A0A024R325;Q96I99;Q3ZCW5;E9PDQ8;Q96I99-2;B7Z2D5	acetyl-CoA catabolic process;acetyl-CoA metabolic process;carboxylic acid metabolic process;catabolic process;cellular catabolic process;cellular ketone metabolic process;cellular metabolic process;cellular process;coenzyme catabolic process;coenzyme metabolic process;cofactor catabolic process;cofactor metabolic process;dicarboxylic acid metabolic process;metabolic process;organic acid metabolic…	acid-thiol ligase activity;adenyl nucleotide binding;adenyl ribonucleotide binding;ATP binding;binding;catalytic activity;CoA-ligase activity;GDP binding;GTP binding;guanyl nucleotide binding;guanyl ribonucleotide binding;ligase activity;ligase activity, forming carbon-sulfur bonds;nucleotide binding;purine nucleotide binding;purine ribonucleoside triphosphate binding;purine ribonucleotide bindin…	cell part;cytoplasmic part;intracellular membrane-bounded organelle;intracellular organelle;intracellular organelle lumen;intracellular organelle part;intracellular part;macromolecular complex;membrane;membrane-bounded organelle;membrane-enclosed lumen;mitochondrial matrix;mitochondrial part;mitochondrial tricarboxylic acid cycle enzyme complex;mitochondrion;organelle;organelle lumen;organelle pa…	Citrate cycle (TCA cycle);Propanoate metabolism	BENPORATH_CYCLING_GENES;BMI1_DN.V1_DN;BOYLAN_MULTIPLE_MYELOMA_PCA3_DN;BROWNE_HCMV_INFECTION_24HR_DN;CACGTG_V$MYC_Q2;CAIRO_HEPATOBLASTOMA_DN;chr3p14;DARWICHE_PAPILLOMA_RISK_HIGH_UP;DARWICHE_PAPILLOMA_RISK_LOW_UP;DARWICHE_SKIN_TUMOR_PROMOTER_DN;DARWICHE_SQUAMOUS_CELL_CARCINOMA_UP;FOURNIER_ACINAR_DEVELOPMENT_EARLY_UP;GARY_CD5_TARGETS_UP;GRAESSMANN_APOPTOSIS_BY_DOXORUBICIN_DN;GSE11864_UNTREATED_VS_CS…	Acetylation;Alternativesplicing;Completeproteome;GTP-binding;Ligase;Mitochondrion;Nucleotide-binding;Polymorphism;Proteomicsidentification;Referenceproteome;Transitpeptide;Tricarboxylicacidcycle	ATP_grasp_subdomain_1;ATP_grasp_subdomain_2;ATP-grasp_succ-CoA_synth-type;CoA_ligase;Succ_CoA_synthase_bsu;Succ-CoA_synthase_bsu_CS;Succinyl-CoA_synth-like	SUCCINYL_COA_LIG_3	-2.73893
+	1.70408	13.713	32	+	Cluster 2 (major cluster increased abundance in UC)	Protein ERGIC-53	LMAN1	A0A024R2A7;P49257;Q53FS4;B2R774;A0PJ85;B4DVV0	A0A024R2A7;P49257;Q53FS4;B2R774	biological regulation;blood coagulation;carbohydrate metabolic process;cellular carbohydrate metabolic process;cellular component organization;cellular component organization at cellular level;cellular component organization or biogenesis;cellular component organization or biogenesis at cellular level;cellular macromolecule metabolic process;cellular metabolic process;cellular process;cellular pr…	binding;carbohydrate binding;cation binding;ion binding;mannose binding;metal ion binding;monosaccharide binding;protein binding;sugar binding;unfolded protein binding	cell part;coated vesicle;coated vesicle membrane;contractile fiber part;cytoplasmic membrane-bounded vesicle;cytoplasmic part;cytoplasmic vesicle;cytoplasmic vesicle membrane;cytoplasmic vesicle part;endoplasmic reticulum membrane;endoplasmic reticulum part;endoplasmic reticulum-Golgi intermediate compartment;endoplasmic reticulum-Golgi intermediate compartment membrane;ER to Golgi transport vesi…	Protein processing in endoplasmic reticulum	BASAKI_YBX1_TARGETS_DN;BLOOD_COAGULATION;BRUINS_UVC_RESPONSE_VIA_TP53_GROUP_A;CARBOHYDRATE_BINDING;CCAATNNSNNNGCG_UNKNOWN;CELLULAR_LOCALIZATION;CELLULAR_MACROMOLECULE_METABOLIC_PROCESS;CELLULAR_PROTEIN_METABOLIC_PROCESS;CHIN_BREAST_CANCER_COPY_NUMBER_DN;chr18q21;COAGULATION;CYTOPLASM;CYTOPLASMIC_PART;DIAZ_CHRONIC_MEYLOGENOUS_LEUKEMIA_UP;DODD_NASOPHARYNGEAL_CARCINOMA_DN;ENDOMEMBRANE_SYSTEM;ENDOPLA…	3D-structure;Completeproteome;Directproteinsequencing;Disulfidebond;Endoplasmicreticulum;ER-Golgitransport;Golgiapparatus;Lectin;Membrane;Metal-binding;Phosphoprotein;Polymorphism;Proteintransport;Referenceproteome;Signal;Transmembrane;Transmembranehelix;Transport	ConA-like_dom;Lectin_leg	L_LECTIN_LIKE	2.06864
+	1.89488	13.685	32	+	Cluster 2 (major cluster increased abundance in UC)	Ubiquitin/ISG15-conjugating enzyme E2 L6	UBE2L6	O14933;E9PQT7;O14933-2;E9PKW8	O14933;E9PQT7;O14933-2	biological regulation;biosynthetic process;catabolic process;cell surface receptor linked signaling pathway;cellular biosynthetic process;cellular catabolic process;cellular macromolecule biosynthetic process;cellular macromolecule catabolic process;cellular macromolecule metabolic process;cellular metabolic process;cellular nitrogen compound metabolic process;cellular process;cellular protein me…	acid-amino acid ligase activity;catalytic activity;ISG15 ligase activity;ligase activity;ligase activity, forming carbon-nitrogen bonds;small conjugating protein ligase activity;ubiquitin-protein ligase activity	cell part;cytoplasmic part;cytosol;intracellular organelle part;intracellular part;nuclear part;nucleoplasm;organelle part	Parkinson's disease;Ubiquitin mediated proteolysis	ACID_AMINO_ACID_LIGASE_ACTIVITY;BAELDE_DIABETIC_NEPHROPATHY_DN;BIOCARTA_PARKIN_PATHWAY;BMI1_DN_MEL18_DN.V1_DN;BOCHKIS_FOXA2_TARGETS;BROWNE_INTERFERON_RESPONSIVE_GENES;BRUINS_UVC_RESPONSE_VIA_TP53_GROUP_A;BURTON_ADIPOGENESIS_PEAK_AT_0HR;CAGGTG_V$E12_Q6;CHICAS_RB1_TARGETS_SENESCENT;chr11q12;COULOUARN_TEMPORAL_TGFB1_SIGNATURE_DN;CSR_LATE_UP.V1_DN;DEBIASI_APOPTOSIS_BY_REOVIRUS_INFECTION_UP;DURAND_STR…	3D-structure;Alternativesplicing;Completeproteome;Directproteinsequencing;Ligase;Proteomicsidentification;Referenceproteome;Ublconjugation;Ublconjugationpathway	UBQ-conjugat_E2;UBQ-conjugating_AS;UBQ-conjugating_enzyme/RWD	UBIQUITIN_CONJUGAT_1;UBIQUITIN_CONJUGAT_2	2.54943
+	0.665531	13.677	32	+	Cluster 3 (decreased abundance in UC)	Isocitrate dehydrogenase [NADP];Isocitrate dehydrogenase [NADP] cytoplasmic	HEL-S-26;IDH1;HEL-216	V9HWJ2;O75874;V9HW78;B2R5M8;Q6FI37;Q0QER2;Q6FIA4;C9J4N6;B4DXS4;C9JLU6;C9JJE5;A0A0A0U6N4;Q9H302	V9HWJ2;O75874;V9HW78;B2R5M8;Q6FI37;Q0QER2;Q6FIA4	2-oxoglutarate metabolic process;acetyl-CoA catabolic process;acetyl-CoA metabolic process;amine metabolic process;anatomical structure development;carbohydrate metabolic process;carboxylic acid metabolic process;catabolic process;cellular aldehyde metabolic process;cellular amine metabolic process;cellular amino acid metabolic process;cellular carbohydrate metabolic process;cellular catabolic pr…	binding;catalytic activity;cation binding;coenzyme binding;cofactor binding;identical protein binding;ion binding;isocitrate dehydrogenase (NADP+) activity;isocitrate dehydrogenase activity;magnesium ion binding;metal ion binding;NAD binding;NADP binding;nucleotide binding;oxidoreductase activity;oxidoreductase activity, acting on CH-OH group of donors;oxidoreductase activity, acting on the CH-OH…	cell part;cytoplasm;cytoplasmic part;cytosol;extracellular membrane-bounded organelle;extracellular organelle;extracellular region part;extracellular vesicular exosome;intracellular membrane-bounded organelle;intracellular organelle;intracellular organelle lumen;intracellular organelle part;intracellular part;membrane-bounded organelle;membrane-bounded vesicle;membrane-enclosed lumen;microbody;mi…	Carbon fixation pathways in prokaryotes;Citrate cycle (TCA cycle);Glutathione metabolism;Peroxisome	AAAYWAACM_V$HFH4_01;AATGTGA,MIR-23A,MIR-23B;ACEVEDO_LIVER_TUMOR_VS_NORMAL_ADJACENT_TISSUE_UP;AFFAR_YY1_TARGETS_DN;BERENJENO_TRANSFORMED_BY_RHOA_DN;BHATTACHARYA_EMBRYONIC_STEM_CELL;BMI1_DN.V1_DN;BMI1_DN_MEL18_DN.V1_DN;BOCHKIS_FOXA2_TARGETS;BURTON_ADIPOGENESIS_PEAK_AT_0HR;CARBOHYDRATE_METABOLIC_PROCESS;CARBOXYLIC_ACID_METABOLIC_PROCESS;CELLULAR_CARBOHYDRATE_METABOLIC_PROCESS;CHEN_LVAD_SUPPORT_OF_FA…	3D-structure;Acetylation;Completeproteome;Cytoplasm;Directproteinsequencing;Glyoxylatebypass;Magnesium;Manganese;Metal-binding;NADP;Oxidoreductase;Peroxisome;Phosphoprotein;Polymorphism;Referenceproteome;Tricarboxylicacidcycle	IsoCit/isopropylmalate_DH_CS;Isocitrate_DH_NADP;IsoPropMal-DH-like_dom	IDH_IMDH	-1.53759
+	0.530273	13.6474	32	+	Cluster 3 (decreased abundance in UC)	Band 4.1-like protein 4B	EPB41L4B	Q9H329-2;Q9NX84;Q9H329;Q59GC2	Q9H329-2;Q9NX84;Q9H329	actin cytoskeleton organization;actin filament-based process;actomyosin structure organization;cellular component organization;cellular component organization at cellular level;cellular component organization or biogenesis;cellular component organization or biogenesis at cellular level;cellular process;cytoskeleton organization;organelle organization	structural constituent of cytoskeleton;structural molecule activity	apical part of cell;cell part;cytoplasm;cytoskeleton;extrinsic to membrane;intracellular non-membrane-bounded organelle;intracellular organelle;intracellular part;membrane part;non-membrane-bounded organelle;organelle		BENPORATH_EED_TARGETS;BENPORATH_ES_1;BILD_E2F3_ONCOGENIC_SIGNATURE;BYSTRYKH_HEMATOPOIESIS_STEM_CELL_AND_BRAIN_QTL_TRANS;CACCAGC,MIR-138;CACGTG_V$MYC_Q2;CAGGTG_V$E12_Q6;CCCNNGGGAR_V$OLF1_01;chr9q22;CREIGHTON_ENDOCRINE_THERAPY_RESISTANCE_3;CREIGHTON_ENDOCRINE_THERAPY_RESISTANCE_5;CTGCAGY_UNKNOWN;CTTTGCA,MIR-527;CYTOSKELETON;DAVICIONI_RHABDOMYOSARCOMA_PAX_FOXO1_FUSION_UP;DAVICIONI_TARGETS_OF_PAX_FOX…	Alternativesplicing;Completeproteome;Cytoplasm;Cytoskeleton;Polymorphism;Referenceproteome	Band_41_domain;Band4.1-like4B;Ez/rad/moesin_like;FERM/acyl-CoA-bd_prot_3-hlx;FERM_central;FERM_CS;FERM_domain;FERM_N;FERM_PH-like_C;FERM-adjacent;PH_like_dom;Ubiquitin-rel_dom	FERM_2;FERM_3	-2.35912
+	1.98816	13.6072	32	+	Cluster 2 (major cluster increased abundance in UC)	Heat shock 70 kDa protein 13	HSPA13	Q53FK2;A0A140VK72;P48723;B4DQX6;B3KY30	Q53FK2;A0A140VK72;P48723;B4DQX6;B3KY30		adenyl nucleotide binding;adenyl ribonucleotide binding;ATP binding;binding;nucleotide binding;purine nucleotide binding;purine ribonucleoside triphosphate binding;purine ribonucleotide binding;ribonucleotide binding	cell part;cytoplasmic part;endoplasmic reticulum;extracellular membrane-bounded organelle;extracellular organelle;extracellular region part;extracellular vesicular exosome;intracellular membrane-bounded organelle;intracellular organelle;intracellular part;membrane-bounded organelle;membrane-bounded vesicle;organelle;vesicle		AAACCAC,MIR-140;ACTAYRNNNCCCR_UNKNOWN;AMUNDSON_RESPONSE_TO_ARSENITE;BARRIER_CANCER_RELAPSE_TUMOR_SAMPLE_UP;BENPORATH_CYCLING_GENES;BENPORATH_SOX2_TARGETS;BLALOCK_ALZHEIMERS_DISEASE_DN;BLUM_RESPONSE_TO_SALIRASIB_UP;BROCKE_APOPTOSIS_REVERSED_BY_IL6;BROWNE_HCMV_INFECTION_8HR_UP;BUYTAERT_PHOTODYNAMIC_THERAPY_STRESS_UP;CAIRO_HEPATOBLASTOMA_CLASSES_UP;CELL_FRACTION;CHIANG_LIVER_CANCER_SUBCLASS_UNANNOTA…	ATP-binding;Completeproteome;Endoplasmicreticulum;Microsome;Nucleotide-binding;Referenceproteome;Signal	Heat_shock_70_CS;Hsp_70_fam	HSP70_1;HSP70_2;HSP70_3	2.67869
+	1.81572	13.5935	32	+	Cluster 2 (major cluster increased abundance in UC)	DnaJ homolog subfamily B member 11	DNAJB11	Q9UBS4;B3KW63;H7C2Y5	Q9UBS4;B3KW63	biological regulation;cellular macromolecule metabolic process;cellular metabolic process;cellular nitrogen compound metabolic process;cellular process;cellular protein metabolic process;cellular response to chemical stimulus;cellular response to organic substance;cellular response to stimulus;cellular response to stress;cellular response to topologically incorrect protein;cellular response to un…		cell part;cytoplasmic part;endoplasmic reticulum;endoplasmic reticulum lumen;endoplasmic reticulum part;intracellular membrane-bounded organelle;intracellular organelle;intracellular organelle lumen;intracellular organelle part;intracellular part;membrane;membrane-bounded organelle;membrane-enclosed lumen;nucleus;organelle;organelle lumen;organelle part	Protein processing in endoplasmic reticulum	AACTGGA,MIR-145;ACEVEDO_LIVER_TUMOR_VS_NORMAL_ADJACENT_TISSUE_UP;ACEVEDO_NORMAL_TISSUE_ADJACENT_TO_LIVER_TUMOR_DN;ATACCTC,MIR-202;ATATGCA,MIR-448;BOCHKIS_FOXA2_TARGETS;BYSTRYKH_HEMATOPOIESIS_STEM_CELL_AND_BRAIN_QTL_TRANS;CHEN_METABOLIC_SYNDROM_NETWORK;chr3q27;CSR_LATE_UP.V1_UP;CUI_GLUCOSE_DEPRIVATION;CYTOPLASM;CYTOPLASMIC_PART;ENDOPLASMIC_RETICULUM;GARY_CD5_TARGETS_DN;GATTGGY_V$NFY_Q6_01;GKCGCNNN…	Chaperone;Completeproteome;Disulfidebond;Endoplasmicreticulum;Glycoprotein;Phosphoprotein;Polymorphism;Referenceproteome;Signal	DnaJ_C;DnaJ_domain;DnaJ_domain_CS;HSP40/DnaJ_pept-bd	DNAJ_1;DNAJ_2	2.37034
+	4.17913	13.5737	32	+	Cluster 1 (minor cluster increased abundance)	Neutrophil gelatinase-associated lipocalin	NGAL;LCN2	B2ZDQ1;P80188;X6R8F3;P80188-2	B2ZDQ1;P80188;X6R8F3;P80188-2	apoptosis;biological regulation;cation homeostasis;cation transport;cell death;cellular cation homeostasis;cellular chemical homeostasis;cellular homeostasis;cellular ion homeostasis;cellular iron ion homeostasis;cellular metal ion homeostasis;cellular process;chemical homeostasis;death;defense response;establishment of localization;homeostatic process;immune response;immune system process;innate…	binding;cation binding;ion binding;iron ion binding;metal ion binding;transition metal ion binding;transporter activity	extracellular membrane-bounded organelle;extracellular organelle;extracellular region;extracellular region part;extracellular space;extracellular vesicular exosome;membrane-bounded organelle;membrane-bounded vesicle;organelle;vesicle		ABBUD_LIF_SIGNALING_1_UP;ACEVEDO_FGFR1_TARGETS_IN_PROSTATE_CANCER_MODEL_UP;ACEVEDO_LIVER_CANCER_UP;ACEVEDO_LIVER_TUMOR_VS_NORMAL_ADJACENT_TISSUE_UP;BASAKI_YBX1_TARGETS_DN;BOSCO_EPITHELIAL_DIFFERENTIATION_MODULE;BOYLAN_MULTIPLE_MYELOMA_C_D_DN;BOYLAN_MULTIPLE_MYELOMA_PCA1_UP;BROWN_MYELOID_CELL_DEVELOPMENT_UP;BROWNE_HCMV_INFECTION_20HR_UP;BROWNE_HCMV_INFECTION_30MIN_UP;BROWNE_HCMV_INFECTION_4HR_UP;B…	3D-structure;Alternativesplicing;Apoptosis;Completeproteome;Directproteinsequencing;Disulfidebond;Glycoprotein;Immunity;Innateimmunity;Iontransport;Iron;Irontransport;Proteomicsidentification;Pyrrolidonecarboxylicacid;Referenceproteome;Secreted;Signal;Transport	Calycin;Calycin-like;Lipocalin;Lipocalin_CS;Lipocln_cytosolic_FA-bd_dom;N_gelatinase	LIPOCALIN	5.73345
+	1.74193	13.5282	32	+	Cluster 2 (major cluster increased abundance in UC)	Endoplasmin	TRA1;HEL-S-125m;HSP90B1	Q5CAQ5;V9HWP2;P14625;Q59FC6;B4DU71;B4DHT9;Q96GW1;A0A1W2PRR1;H0YIV0;B4DQX3;Q58FF2;F8W026;F8VPC7	Q5CAQ5;V9HWP2;P14625;Q59FC6;B4DU71;B4DHT9	actin cytoskeleton organization;actin filament organization;actin filament-based process;actin rod assembly;activation of immune response;activation of innate immune response;biological regulation;catabolic process;cellular catabolic process;cellular component assembly;cellular component assembly at cellular level;cellular component organization;cellular component organization at cellular level;c…	adenyl nucleotide binding;adenyl ribonucleotide binding;ATP binding;binding;calcium ion binding;cation binding;enzyme binding;ion binding;lipoprotein particle receptor binding;low-density lipoprotein particle receptor binding;metal ion binding;nucleic acid binding;nucleotide binding;phosphatase binding;protein binding;protein phosphatase binding;purine nucleotide binding;purine ribonucleoside tri…	adherens junction;anchoring junction;cell junction;cell part;cell-substrate adherens junction;cell-substrate junction;cytoplasmic membrane-bounded vesicle;cytoplasmic membrane-bounded vesicle lumen;cytoplasmic part;cytoplasmic vesicle;cytoplasmic vesicle part;cytosol;endocytic vesicle lumen;endoplasmic reticulum;endoplasmic reticulum lumen;endoplasmic reticulum membrane;endoplasmic reticulum part…	NOD-like receptor signaling pathway;Pathways in cancer;Plant-pathogen interaction;Prostate cancer;Protein processing in endoplasmic reticulum	ANTI_APOPTOSIS;APOPTOSIS_GO;BAELDE_DIABETIC_NEPHROPATHY_DN;BASSO_CD40_SIGNALING_UP;BENPORATH_MYC_MAX_TARGETS;BENPORATH_SOX2_TARGETS;BLUM_RESPONSE_TO_SALIRASIB_UP;CALCIUM_ION_BINDING;CAMP_UP.V1_UP;CATION_BINDING;CELL_DEVELOPMENT;CELL_FRACTION;CHAUHAN_RESPONSE_TO_METHOXYESTRADIOL_DN;CHIARADONNA_NEOPLASTIC_TRANSFORMATION_CDC25_UP;chr12q24;CYTOPLASM;CYTOPLASMIC_PART;CYTOSOL;DANG_BOUND_BY_MYC;DE_YY1_T…	3D-structure;Acetylation;ATP-binding;Calcium;Chaperone;Completeproteome;Directproteinsequencing;Disulfidebond;Endoplasmicreticulum;Glycoprotein;Nucleotide-binding;Phosphoprotein;Referenceproteome;Signal;Stressresponse	HATPase_C;Heat_shock_protein_90_CS;Hsp90_fam;Hsp90_N;Ribosomal_S5_D2-typ_fold	ER_TARGET;HSP90	2.23811
+	0.537476	13.4184	32	+	Cluster 3 (decreased abundance in UC)	Bifunctional epoxide hydrolase 2;Cytosolic epoxide hydrolase 2;Lipid-phosphate phosphatase	EPHX2	P34913;B4DFE9;E5RFU2;P34913-2;B4E1M2;P34913-3;E5RFH6;H0YAW7;E5RI53	P34913;B4DFE9;E5RFU2;P34913-2;B4E1M2;P34913-3;E5RFH6;H0YAW7	acetate catabolic process;acetate derivative catabolic process;acetate derivative metabolic process;acetate metabolic process;arachidonic acid metabolic process;aromatic compound catabolic process;biological regulation;calcium ion homeostasis;carboxylic acid catabolic process;carboxylic acid metabolic process;catabolic process;cation homeostasis;cellular aromatic compound metabolic process;cellul…	binding;catalytic activity;cation binding;epoxide hydrolase activity;ether hydrolase activity;hydrolase activity;hydrolase activity, acting on ester bonds;hydrolase activity, acting on ether bonds;identical protein binding;ion binding;lipid phosphatase activity;lipid-phosphate phosphatase activity;magnesium ion binding;metal ion binding;phosphatase activity;phosphoric ester hydrolase activity;pro…	cell part;cytoplasm;cytoplasmic part;cytosol;extracellular membrane-bounded organelle;extracellular organelle;extracellular region part;extracellular vesicular exosome;intracellular membrane-bounded organelle;intracellular organelle;intracellular part;membrane-bounded organelle;membrane-bounded vesicle;microbody;organelle;peroxisome;vesicle	Arachidonic acid metabolism;Chloroalkane and chloroalkene degradation;Peroxisome	AACTTT_UNKNOWN;ACEVEDO_LIVER_CANCER_DN;ACEVEDO_LIVER_TUMOR_VS_NORMAL_ADJACENT_TISSUE_DN;BAE_BRCA1_TARGETS_UP;BOYAULT_LIVER_CANCER_SUBCLASS_G123_DN;chr8p21;ENK_UV_RESPONSE_EPIDERMIS_DN;FLECHNER_BIOPSY_KIDNEY_TRANSPLANT_REJECTED_VS_OK_DN;GRUETZMANN_PANCREATIC_CANCER_DN;GSE10325_LUPUS_CD4_TCELL_VS_LUPUS_BCELL_UP;GSE10325_LUPUS_CD4_TCELL_VS_LUPUS_MYELOID_UP;GSE13411_IGM_MEMORY_BCELL_VS_PLASMA_CELL_DN…	3D-structure;Acetylation;Alternativesplicing;Aromatichydrocarbonscatabolism;Completeproteome;Cytoplasm;Detoxification;Directproteinsequencing;Hydrolase;Lipidmetabolism;Lipoprotein;Magnesium;Metal-binding;Multifunctionalenzyme;Peroxisome;Phosphoprotein;Polymorphism;Proteomicsidentification;Referenceproteome	AB_hydrolase;AB_hydrolase_1;Epox_hydrolase-like;HAD-like_dom;HAD-SF_hydro_IA;HAD-SF_ppase_IA/epoxid_hydro_N;PGP_dom2		-2.45532
+	1.71339	13.2966	32	+	Cluster 2 (major cluster increased abundance in UC)			Q86U75;Q9HCN8	Q86U75	anatomical structure development;axon guidance;biological regulation;brain development;cellular component organization;cellular component organization at cellular level;cellular component organization or biogenesis;cellular component organization or biogenesis at cellular level;cellular process;chemotaxis;cytoskeleton organization;developmental process;locomotion;organ development;organelle organ…	catalytic activity;hydrolase activity;hydrolase activity, acting on carbon-nitrogen (but not peptide) bonds	cell part;cytoplasm;intracellular part;membrane				DRP2;Hydantoinase/dihydroPyrase;Metal-dep_hydrolase_composite;MIR_motif	MIR	2.17735
+	0.426012	13.2767	32	+	Cluster 3 (decreased abundance in UC)	Sodium/potassium-transporting ATPase subunit beta-1	ATP1B1	Q6LEU2;A3KLL5;P05026-2;P05026;B7Z9S8;A6NGH2;V9GYR2;Q58I20	Q6LEU2;A3KLL5;P05026-2;P05026;B7Z9S8;A6NGH2	biological adhesion;biological regulation;blood coagulation;calcium ion homeostasis;calcium-mediated signaling;cardiac muscle contraction;cation homeostasis;cation transport;cell adhesion;cell migration;cell motility;cellular calcium ion homeostasis;cellular cation homeostasis;cellular chemical homeostasis;cellular component movement;cellular component organization;cellular component organization…	active transmembrane transporter activity;antigen binding;ATPase activator activity;ATPase activity;ATPase activity, coupled;ATPase activity, coupled to movement of substances;ATPase activity, coupled to transmembrane movement of ions;ATPase activity, coupled to transmembrane movement of ions, phosphorylative mechanism;ATPase activity, coupled to transmembrane movement of substances;ATPase bindin…	apical plasma membrane;basolateral plasma membrane;caveola;cell junction;cell part;cell-cell contact zone;cell-cell junction;extracellular membrane-bounded organelle;extracellular organelle;extracellular region part;extracellular vesicular exosome;intercalated disc;macromolecular complex;membrane;membrane part;membrane raft;membrane-bounded organelle;membrane-bounded vesicle;organelle;plasma memb…	Aldosterone-regulated sodium reabsorption;Bile secretion;Carbohydrate digestion and absorption;Cardiac muscle contraction;Endocrine and other factor-regulated calcium reabsorption;Gastric acid secretion;Mineral absorption;Pancreatic secretion;Protein digestion and absorption;Proximal tubule bicarbonate reclamation;Salivary secretion	AAANWWTGC_UNKNOWN;AACTGAC,MIR-223;AAGCAAT,MIR-137;AAGCACA,MIR-218;AAGCCAT,MIR-135A,MIR-135B;ABBUD_LIF_SIGNALING_2_UP;ACCAAAG,MIR-9;ACCATTT,MIR-522;ACEVEDO_LIVER_TUMOR_VS_NORMAL_ADJACENT_TISSUE_UP;ACEVEDO_NORMAL_TISSUE_ADJACENT_TO_LIVER_TUMOR_DN;ACTIVE_TRANSMEMBRANE_TRANSPORTER_ACTIVITY;ACTTTAT,MIR-142-5P;ALFANO_MYC_TARGETS;ARGGGTTAA_UNKNOWN;ATGCAGT,MIR-217;ATPASE_ACTIVITY;ATPASE_ACTIVITY_COUPLED;…	Alternativesplicing;Celladhesion;Cellmembrane;Completeproteome;Disulfidebond;Glycoprotein;Iontransport;Membrane;Phosphoprotein;Potassium;Potassiumtransport;Referenceproteome;Signal-anchor;Sodium;Sodium/potassiumtransport;Sodiumtransport;Transmembrane;Transmembranehelix;Transport	Na/K_ATPase_sub_beta;Na/K_ATPase_sub_beta_chordates	ATPASE_NA_K_BETA_1;ATPASE_NA_K_BETA_2	-3.1663
+	0.460195	13.2701	32	+	Cluster 3 (decreased abundance in UC)	Tetraspanin;CD9 antigen	CD9;BTCC-1	B4DPP0;A6NNI4;G8JLH6;P21926;Q56CY1;A0A087WU13;B4DK09;F5GXT1	B4DPP0;A6NNI4;G8JLH6;P21926;Q56CY1;A0A087WU13;B4DK09	anatomical structure development;anatomical structure formation involved in morphogenesis;biological adhesion;biological regulation;blood coagulation;brain development;cell activation;cell adhesion;cell development;cell junction assembly;cell junction organization;cell-cell junction assembly;cell-cell junction organization;cellular component assembly;cellular component assembly at cellular level;…		adherens junction;anchoring junction;apical plasma membrane;cell junction;cell part;cell-substrate adherens junction;cell-substrate junction;clathrin coated vesicle membrane;clathrin-coated endocytic vesicle membrane;coated vesicle membrane;cytoplasmic part;cytoplasmic vesicle membrane;cytoplasmic vesicle part;endocytic vesicle membrane;external side of plasma membrane;extracellular membrane-boun…	Hematopoietic cell lineage	ACEVEDO_LIVER_CANCER_UP;ACEVEDO_LIVER_TUMOR_VS_NORMAL_ADJACENT_TISSUE_UP;ANATOMICAL_STRUCTURE_DEVELOPMENT;ANATOMICAL_STRUCTURE_FORMATION;ANATOMICAL_STRUCTURE_MORPHOGENESIS;BCAT.100_UP.V1_UP;BOCHKIS_FOXA2_TARGETS;BOQUEST_STEM_CELL_CULTURED_VS_FRESH_UP;BOYLAN_MULTIPLE_MYELOMA_C_D_DN;BOYLAN_MULTIPLE_MYELOMA_PCA1_UP;BRUNO_HEMATOPOIESIS;CAGCTG_V$AP4_Q5;CAGGTG_V$E12_Q6;CELL_CELL_SIGNALING;CELLULAR_COMP…	Celladhesion;Cellmembrane;Completeproteome;Directproteinsequencing;Disulfidebond;Fertilization;Glycoprotein;Lipoprotein;Membrane;Palmitate;Proteomicsidentification;Referenceproteome;Transmembrane;Transmembranehelix	CD81_LEL;Tetraspanin;Tetraspanin/Peripherin;Tetraspanin_CS;Tetraspanin_EC2	TM4_1	-2.85069
+	0.418363	13.2595	32	+	Cluster 3 (decreased abundance in UC)	Carbonic anhydrase 1	HEL-S-11;CA1	V9HWE3;P00915;E5RHP7;E5RH81;E5RFE7;E5RG43;E5RGU8;E5RFL2;E5RJI8;H0YBE2;E5RG81;E5RJF6	V9HWE3;P00915;E5RHP7;E5RH81;E5RFE7;E5RG43	anion transport;bicarbonate transport;cellular metabolic process;cellular process;establishment of localization;inorganic anion transport;ion transport;metabolic process;one-carbon metabolic process;organic anion transport;small molecule metabolic process;transport	arylesterase activity;binding;carbonate dehydratase activity;carbon-oxygen lyase activity;carboxylic ester hydrolase activity;catalytic activity;cation binding;hydrolase activity;hydrolase activity, acting on ester bonds;hydro-lyase activity;ion binding;lyase activity;metal ion binding;transition metal ion binding;zinc ion binding	cell part;cytoplasm;cytoplasmic part;cytosol;extracellular membrane-bounded organelle;extracellular organelle;extracellular region part;extracellular vesicular exosome;intracellular part;membrane-bounded organelle;membrane-bounded vesicle;organelle;vesicle	Nitrogen metabolism	ACEVEDO_LIVER_CANCER_WITH_H3K9ME3_UP;ACEVEDO_METHYLATED_IN_LIVER_CANCER_DN;BLALOCK_ALZHEIMERS_DISEASE_UP;BRUINS_UVC_RESPONSE_VIA_TP53_GROUP_A;CARBON_OXYGEN_LYASE_ACTIVITY;CARBONATE_DEHYDRATASE_ACTIVITY;CHANGOLKAR_H2AFY_TARGETS_UP;chr8q21;GNF2_ANK1;GNF2_MAP2K3;GNF2_PRDX2;GNF2_SPTA1;GNF2_SPTB;GNF2_TAL1;GOLDRATH_ANTIGEN_RESPONSE;GOLDRATH_NAIVE_VS_EFF_CD8_TCELL_DN;GRAHAM_CML_QUIESCENT_VS_NORMAL_DIVID…	3D-structure;Acetylation;Completeproteome;Cytoplasm;Directproteinsequencing;Lyase;Metal-binding;Polymorphism;Proteomicsidentification;Referenceproteome;Zinc	Carbonic_anhydrase_a;Carbonic_anhydrase_a-class;Carbonic_anhydrase_a-class_CS;Carbonic_anhydrase_CA1	ALPHA_CA_1;ALPHA_CA_2	-3.42884
+	1.79895	13.2414	32	+	Cluster 2 (major cluster increased abundance in UC)	Transcription factor IIIB 90 kDa subunit	BRF1	F8VWT8;F8VS45;A0A024R6P8;Q92994-9;Q92994-3;Q92994-7;Q92994-8;Q92994-5;Q92994	F8VWT8;F8VS45;A0A024R6P8;Q92994-9;Q92994-3;Q92994-7;Q92994-8;Q92994-5;Q92994	biological regulation;biosynthetic process;cellular biosynthetic process;cellular macromolecule biosynthetic process;cellular macromolecule metabolic process;cellular metabolic process;cellular nitrogen compound metabolic process;cellular process;gene expression;macromolecule biosynthetic process;macromolecule metabolic process;metabolic process;mRNA metabolic process;nitrogen compound metabolic …	binding;cation binding;ion binding;metal ion binding;nucleic acid binding;RNA binding;transition metal ion binding;translation factor activity, nucleic acid binding;translation initiation factor activity;zinc ion binding	cell part;intracellular organelle part;intracellular part;macromolecular complex;nuclear part;nucleoplasm;nucleoplasm part;organelle part;protein complex;transcription factor complex;transcription factor TFIIIB complex		AMUNDSON_GENOTOXIC_SIGNATURE;BANDRES_RESPONSE_TO_CARMUSTIN_MGMT_48HR_DN;BIOPOLYMER_METABOLIC_PROCESS;CELLULAR_COMPONENT_ASSEMBLY;CHIARETTI_ACUTE_LYMPHOBLASTIC_LEUKEMIA_ZAP70;chr14q;CYCLIN_D1_KE_.V1_UP;DARWICHE_PAPILLOMA_RISK_HIGH_DN;DARWICHE_PAPILLOMA_RISK_LOW_DN;DARWICHE_SKIN_TUMOR_PROMOTER_DN;DARWICHE_SQUAMOUS_CELL_CARCINOMA_DN;GSE15750_DAY6_VS_DAY10_EFF_CD8_TCELL_DN;GSE17974_IL4_AND_ANTI_IL12_…	Activator;Alternativesplicing;Completeproteome;Directproteinsequencing;Diseasemutation;Dwarfism;Initiationfactor;Mentalretardation;Metal-binding;Nucleus;Phosphoprotein;Polymorphism;Proteinbiosynthesis;Proteomicsidentification;Referenceproteome;Repeat;Transcription;Transcriptionregulation;Zinc;Zinc-finger	Brf1;BRF1_TBP-bd_dom;Cyclin-like;TFIIB;TFIIB_cyclin;Znf_TFIIB	ZF_TFIIB	2.33092
+	0.644758	13.1964	32	+	Cluster 3 (decreased abundance in UC)	1-phosphatidylinositol 4,5-bisphosphate phosphodiesterase delta-1;Phosphoinositide phospholipase C	PLCD1;DKFZp686K101	P51178-2;Q5HYD7	P51178-2;Q5HYD7	anatomical structure development;anatomical structure formation involved in morphogenesis;angiogenesis;biological regulation;blood vessel development;catabolic process;cellular lipid metabolic process;cellular metabolic process;cellular process;cellular response to stimulus;developmental process;embryonic organ development;inositol phosphate metabolic process;intracellular signal transduction;lab…	binding;calcium ion binding;catalytic activity;cation binding;GTPase activating protein binding;hydrolase activity;hydrolase activity, acting on ester bonds;ion binding;lipase activity;lipid binding;metal ion binding;molecular transducer activity;phosphatidic acid binding;phosphatidylinositol phospholipase C activity;phosphatidylserine binding;phospholipase activity;phospholipase C activity;phosp…	cell part;cytoplasm;cytoplasmic part;cytosol;extracellular membrane-bounded organelle;extracellular organelle;extracellular region part;extracellular vesicular exosome;intracellular part;membrane;membrane-bounded organelle;membrane-bounded vesicle;organelle;plasma membrane;vesicle	Calcium signaling pathway;Inositol phosphate metabolism;Phosphatidylinositol signaling system	ATM_DN.V1_DN;BERENJENO_TRANSFORMED_BY_RHOA_DN;BROWNE_HCMV_INFECTION_14HR_DN;BROWNE_HCMV_INFECTION_18HR_DN;BROWNE_HCMV_INFECTION_48HR_DN;BUYTAERT_PHOTODYNAMIC_THERAPY_STRESS_UP;CELLULAR_LIPID_METABOLIC_PROCESS;chr3p22;CSR_EARLY_UP.V1_DN;CSR_LATE_UP.V1_DN;CYTOPLASM;DELYS_THYROID_CANCER_UP;ENK_UV_RESPONSE_EPIDERMIS_UP;FOSTER_KDM1A_TARGETS_DN;GGGCGGR_V$SP1_Q6;GOLDRATH_IMMUNE_MEMORY;GOLDRATH_NAIVE_VS_…	Alternativesplicing;Calcium;Completeproteome;Diseasemutation;Glycoprotein;Hydrolase;Lipiddegradation;Lipidmetabolism;Metal-binding;Phosphoprotein;Polymorphism;Referenceproteome;Repeat;Transducer	C2_dom;EF_Hand_1_Ca_BS;EF_hand_dom;EF-hand-dom_pair;PH_domain;PH_like_dom;PI-PLC_fam;PLC-delta1;PLC-like_Pdiesterase_TIM-brl;PLipase_C_EF-hand-like;PLipase_C_PInositol-sp_X_dom;PLipase_C_Pinositol-sp_Y	C2;EF_HAND_1;EF_HAND_2;PH_DOMAIN;PIPLC_X_DOMAIN;PIPLC_Y_DOMAIN	-1.71234
+	1.6839	13.1732	32	+	Cluster 2 (major cluster increased abundance in UC)	Translocon-associated protein subunit alpha	SSR1	B2R6N9;P43307;C9J3L8;C9J5W0;E9PAL7;C9IZQ1;P43307-2;C9JBX5;C9JY01	B2R6N9;P43307;C9J3L8;C9J5W0;E9PAL7;C9IZQ1;P43307-2	biological regulation;biosynthetic process;cellular biosynthetic process;cellular macromolecule biosynthetic process;cellular macromolecule metabolic process;cellular metabolic process;cellular process;cellular protein metabolic process;cellular response to chemical stimulus;cellular response to organic substance;cellular response to stimulus;cellular response to stress;cellular response to topol…		cell part;cytoplasmic part;endoplasmic reticulum;endoplasmic reticulum membrane;endoplasmic reticulum part;integral to membrane;intracellular membrane-bounded organelle;intracellular organelle;intracellular organelle part;intracellular part;intrinsic to membrane;membrane;membrane part;membrane-bounded organelle;organelle;organelle membrane;organelle part	Protein processing in endoplasmic reticulum	AACTTT_UNKNOWN;AAGCACA,MIR-218;AAGCCAT,MIR-135A,MIR-135B;ACEVEDO_LIVER_CANCER_UP;ACEVEDO_LIVER_TUMOR_VS_NORMAL_ADJACENT_TISSUE_UP;ACTACCT,MIR-196A,MIR-196B;BLALOCK_ALZHEIMERS_DISEASE_DN;BORCZUK_MALIGNANT_MESOTHELIOMA_UP;BROWNE_HCMV_INFECTION_16HR_UP;CACGTG_V$MYC_Q2;CADWELL_ATG16L1_TARGETS_UP;CASORELLI_ACUTE_PROMYELOCYTIC_LEUKEMIA_DN;CCACACA,MIR-147;CELL_PROLIFERATION_GO_0008283;CELLULAR_LOCALIZAT…	Alternativesplicing;Calcium;Completeproteome;Directproteinsequencing;Endoplasmicreticulum;Glycoprotein;Membrane;Phosphoprotein;Polymorphism;Proteomicsidentification;Receptor;Referenceproteome;Signal;Transmembrane;Transmembranehelix	TRAP_alpha		2.05584
+	0.436697	13.1241	32	+	Cluster 3 (decreased abundance in UC)	Phenazine biosynthesis-like domain-containing protein	MAWBP;PBLD	A0A024QZK5;P30039;P30039-2;A0A0C4DFS0;Q8NAD7;V9GY00	A0A024QZK5;P30039;P30039-2;A0A0C4DFS0;Q8NAD7	anatomical structure homeostasis;biological regulation;biosynthetic process;digestive system process;epithelial structure maintenance;homeostatic process;maintenance of gastrointestinal epithelium;metabolic process;multicellular organismal process;negative regulation of biological process;negative regulation of cell communication;negative regulation of cell development;negative regulation of cell…	catalytic activity;isomerase activity	cell part;cytoplasm;extracellular membrane-bounded organelle;extracellular organelle;extracellular region part;extracellular vesicular exosome;intracellular part;membrane-bounded organelle;membrane-bounded vesicle;organelle;vesicle		BCAT_GDS748_DN;BOCHKIS_FOXA2_TARGETS;DAIRKEE_TERT_TARGETS_DN;DOANE_BREAST_CANCER_CLASSES_UP;FOSTER_KDM1A_TARGETS_UP;GSE12845_IGD_NEG_BLOOD_VS_DARKZONE_GC_TONSIL_BCELL_DN;GSE13306_TREG_VS_TCONV_LAMINA_PROPRIA_UP;GSE13411_NAIVE_VS_IGM_MEMORY_BCELL_UP;GSE14308_TH17_VS_NATURAL_TREG_UP;GSE15215_CD2_POS_VS_NEG_PDC_UP;GSE24081_CONTROLLER_VS_PROGRESSOR_HIV_SPECIFIC_CD8_TCELL_UP;GSE26928_NAIVE_VS_CENT_MEM…	Alternativesplicing;Completeproteome;Directproteinsequencing;Isomerase;Polymorphism;Proteomicsidentification;Referenceproteome	Phenazine_PhzF		-3.21835
+	0.644393	13.1114	32	+	Cluster 3 (decreased abundance in UC)	Transient receptor potential cation channel subfamily M member 4	TRPM4	Q8TD43;Q8TD43-3;Q8TD43-2;B4DIX5;M0R3H6;M0QZ19;A0A087X0Z3;M0QYK7;M0QX92;Q5KTC1;Q14DR2;E9PGK7;O94759-3;O94759-2;O94759	Q8TD43;Q8TD43-3;Q8TD43-2;B4DIX5	biological regulation;calcium ion transmembrane transport;calcium ion transport;cardiac conduction;cation transport;cell chemotaxis;cell migration;cell motility;cellular chemical homeostasis;cellular component movement;cellular homeostasis;cellular ion homeostasis;cellular macromolecule metabolic process;cellular metabolic process;cellular process;cellular protein metabolic process;cellular respo…	adenyl nucleotide binding;adenyl ribonucleotide binding;ATP binding;binding;calcium activated cation channel activity;calcium channel activity;cation channel activity;cation transmembrane transporter activity;channel activity;ion channel activity;ion transmembrane transporter activity;nucleotide binding;passive transmembrane transporter activity;purine nucleotide binding;purine ribonucleoside tri…	cell part;cytoplasmic part;endoplasmic reticulum;Golgi apparatus;integral to membrane;intracellular membrane-bounded organelle;intracellular organelle;intracellular organelle part;intracellular part;intrinsic to membrane;membrane;membrane part;membrane-bounded organelle;nuclear part;nucleoplasm;organelle;organelle part;plasma membrane		CAGCTG_V$AP4_Q5;CHARAFE_BREAST_CANCER_LUMINAL_VS_MESENCHYMAL_UP;chr19q13;CTAWWWATA_V$RSRFC4_Q2;CUI_TCF21_TARGETS_2_UP;GGGCGGR_V$SP1_Q6;GSE11864_UNTREATED_VS_CSF1_IFNG_IN_MAC_UP;GSE12366_PLASMA_CELL_VS_NAIVE_BCELL_UP;GSE1432_1H_VS_24H_IFNG_MICROGLIA_DN;GSE1432_1H_VS_6H_IFNG_MICROGLIA_DN;GSE1432_CTRL_VS_IFNG_1H_MICROGLIA_UP;GSE14350_IL2RB_KO_VS_WT_TREG_DN;GSE18148_CBFB_KO_VS_WT_TREG_DN;GSE18791_CTR…	Adaptiveimmunity;Alternativesplicing;ATP-binding;Calcium;Calmodulin-binding;Cellmembrane;Coiledcoil;Completeproteome;Diseasemutation;Endoplasmicreticulum;Golgiapparatus;Immunity;Ionchannel;Iontransport;Membrane;Nucleotide-binding;Phosphoprotein;Polymorphism;Receptor;Referenceproteome;Transmembrane;Transmembranehelix;Transport;Ublconjugation	Ion_trans_dom;TRPM4		-1.71891
+	1.59058	13.1099	32	+	Cluster 2 (major cluster increased abundance in UC)	Signal recognition particle receptor subunit beta	SRPRB	Q549N5;Q9Y5M8;H7C4H2;C9J5Z8	Q549N5;Q9Y5M8;H7C4H2	biological regulation;biosynthetic process;cellular biosynthetic process;cellular macromolecule biosynthetic process;cellular macromolecule metabolic process;cellular metabolic process;cellular process;cellular protein metabolic process;cellular response to chemical stimulus;cellular response to organic substance;cellular response to stimulus;cellular response to stress;cellular response to topol…	binding;GTP binding;guanyl nucleotide binding;guanyl ribonucleotide binding;nucleotide binding;purine nucleotide binding;purine ribonucleoside triphosphate binding;purine ribonucleotide binding;ribonucleotide binding	cell part;cytoplasm;cytoplasmic microtubule;cytoplasmic part;cytoskeletal part;endoplasmic reticulum membrane;endoplasmic reticulum part;integral to membrane;intracellular;intracellular organelle part;intracellular part;intrinsic to membrane;macromolecular complex;membrane;membrane part;microtubule;organelle membrane;organelle part;protein complex	Protein export	ACEVEDO_NORMAL_TISSUE_ADJACENT_TO_LIVER_TUMOR_DN;BRUINS_UVC_RESPONSE_LATE;BRUINS_UVC_RESPONSE_VIA_TP53_GROUP_A;CHOI_ATL_STAGE_PREDICTOR;chr3q22;FULCHER_INFLAMMATORY_RESPONSE_LECTIN_VS_LPS_UP;GRAESSMANN_APOPTOSIS_BY_DOXORUBICIN_DN;GRAESSMANN_RESPONSE_TO_MC_AND_DOXORUBICIN_DN;GSE10856_CTRL_VS_TNFRSF6B_IN_MACROPHAGE_DN;GSE11864_CSF1_VS_CSF1_IFNG_IN_MAC_DN;GSE11864_CSF1_VS_CSF1_IFNG_PAM3CYS_IN_MAC_DN…	Completeproteome;Endoplasmicreticulum;GTP-binding;Membrane;Nucleotide-binding;Polymorphism;Proteomicsidentification;Receptor;Referenceproteome;Transmembrane;Transmembranehelix	P-loop_NTPase;Small_GTPase_ARF;SRP_receptor_beta_su	ARF	1.82989
+	0.493747	13.0911	32	+	Cluster 3 (decreased abundance in UC)	2-oxoglutarate dehydrogenase, mitochondrial	OGDH	Q02218-2	Q02218-2	2-oxoglutarate metabolic process;acetyl-CoA catabolic process;acetyl-CoA metabolic process;alcohol catabolic process;alcohol metabolic process;amine catabolic process;amine metabolic process;anatomical structure development;aspartate family amino acid catabolic process;aspartate family amino acid metabolic process;carbohydrate catabolic process;carbohydrate metabolic process;carboxylic acid catab…	binding;catalytic activity;cation binding;coenzyme binding;cofactor binding;ion binding;metal ion binding;oxidoreductase activity;oxidoreductase activity, acting on the aldehyde or oxo group of donors;oxidoreductase activity, acting on the aldehyde or oxo group of donors, disulfide as acceptor;oxidoreductase activity, acting on the aldehyde or oxo group of donors, NAD or NADP as acceptor;oxogluta…	cell part;cytoplasmic part;intracellular membrane-bounded organelle;intracellular organelle;intracellular organelle lumen;intracellular organelle part;intracellular part;macromolecular complex;membrane;membrane-bounded organelle;membrane-enclosed lumen;mitochondrial matrix;mitochondrial membrane;mitochondrial part;mitochondrion;organelle;organelle lumen;organelle membrane;organelle part;oxoglutar…	Citrate cycle (TCA cycle);Lysine degradation;Tryptophan metabolism	BIOCARTA_KREB_PATHWAY;BLALOCK_ALZHEIMERS_DISEASE_UP;BURTON_ADIPOGENESIS_6;BYSTRYKH_HEMATOPOIESIS_STEM_CELL_QTL_TRANS;chr7p13;CTTTGCA,MIR-527;CYTOPLASM;CYTOPLASMIC_PART;DAIRKEE_TERT_TARGETS_UP;DEBIASI_APOPTOSIS_BY_REOVIRUS_INFECTION_DN;DIAZ_CHRONIC_MEYLOGENOUS_LEUKEMIA_UP;ELVIDGE_HYPOXIA_DN;ENVELOPE;FEVR_CTNNB1_TARGETS_UP;GATTGGY_V$NFY_Q6_01;GENERATION_OF_PRECURSOR_METABOLITES_AND_ENERGY;GGGCGGR_V…	3D-structure;Acetylation;Alternativesplicing;Calcium;Completeproteome;Glycolysis;Isopeptidebond;Metal-binding;Mitochondrion;Oxidoreductase;Polymorphism;Referenceproteome;Thiaminepyrophosphate;Transitpeptide;Ublconjugation	2oxoglutarate_DH_E1;DH_E1;THDP-binding;Transketolase-like_Pyr-bd		-2.77381
+	1.5332	13.0376	32	+	Cluster 2 (major cluster increased abundance in UC)	Ribosome-binding protein 1	RRBP1	A7BI36;A0A0A0MRV0;Q9P2E9;A0A087WVV2;F8W7S5;Q32NB1;A0A087WU26;A2A2S5;V9GY78	A7BI36;A0A0A0MRV0;Q9P2E9;A0A087WVV2	biosynthetic process;cell differentiation;cellular biosynthetic process;cellular developmental process;cellular macromolecule biosynthetic process;cellular macromolecule metabolic process;cellular metabolic process;cellular process;cellular protein metabolic process;developmental process;establishment of localization;establishment of protein localization;macromolecule biosynthetic process;macromo…	receptor activity	cell part;cytoplasmic part;endoplasmic reticulum;endoplasmic reticulum part;integral to endoplasmic reticulum membrane;integral to membrane;integral to organelle membrane;intracellular membrane-bounded organelle;intracellular non-membrane-bounded organelle;intracellular organelle;intracellular organelle part;intracellular part;intrinsic to endoplasmic reticulum membrane;intrinsic to membrane;intr…	Protein processing in endoplasmic reticulum	ACATTCC,MIR-1,MIR-206;ALCALAY_AML_BY_NPM1_LOCALIZATION_UP;AMIT_EGF_RESPONSE_480_HELA;BILBAN_B_CLL_LPL_UP;BIOSYNTHETIC_PROCESS;BLALOCK_ALZHEIMERS_DISEASE_UP;BOYAULT_LIVER_CANCER_SUBCLASS_G6_DN;CELLULAR_BIOSYNTHETIC_PROCESS;CELLULAR_MACROMOLECULE_METABOLIC_PROCESS;CELLULAR_PROTEIN_METABOLIC_PROCESS;chr20p12;CREIGHTON_ENDOCRINE_THERAPY_RESISTANCE_3;CTTTGA_V$LEF1_Q2;CYTOPLASM;CYTOPLASMIC_PART;DAVICIO…	Acetylation;Alternativesplicing;Completeproteome;Endoplasmicreticulum;Membrane;Phosphoprotein;Polymorphism;Proteintransport;Proteomicsidentification;Receptor;Referenceproteome;Repeat;Translocation;Transmembrane;Transmembranehelix;Transport	Rib_rcpt_KP		1.68785
+	1.73628	13.0329	32	+	Cluster 2 (major cluster increased abundance in UC)	Calumenin	CALU	Q6IAW5;O43852;O43852-3;B3KQF5;O43852-6;O43852-5;O43852-10;O43852-9;O43852-13;O43852-14;O43852-11	Q6IAW5;O43852;O43852-3;B3KQF5;O43852-6;O43852-5;O43852-10;O43852-9	biological regulation;blood coagulation;cell activation;cellular process;coagulation;establishment of localization;establishment of localization in cell;exocytosis;hemostasis;multicellular organismal process;platelet activation;platelet degranulation;regulation of biological quality;regulation of body fluid levels;secretion;secretion by cell;transport;vesicle-mediated transport	binding;calcium ion binding;cation binding;ion binding;metal ion binding	cell part;cytoplasmic membrane-bounded vesicle;cytoplasmic part;cytoplasmic vesicle;endoplasmic reticulum;endoplasmic reticulum lumen;endoplasmic reticulum part;extracellular region;Golgi apparatus;intracellular membrane-bounded organelle;intracellular organelle;intracellular organelle lumen;intracellular organelle part;intracellular part;melanosome;membrane;membrane-bounded organelle;membrane-bo…		ACEVEDO_LIVER_CANCER_UP;ATACCTC,MIR-202;ATGAAGG,MIR-205;AZARE_NEOPLASTIC_TRANSFORMATION_BY_STAT3_DN;BAELDE_DIABETIC_NEPHROPATHY_DN;BAKKER_FOXO3_TARGETS_DN;BHATTACHARYA_EMBRYONIC_STEM_CELL;BILD_HRAS_ONCOGENIC_SIGNATURE;BLUM_RESPONSE_TO_SALIRASIB_UP;BOHN_PRIMARY_IMMUNODEFICIENCY_SYNDROM_UP;BOQUEST_STEM_CELL_CULTURED_VS_FRESH_UP;BORCZUK_MALIGNANT_MESOTHELIOMA_UP;BRUINS_UVC_RESPONSE_LATE;BRUINS_UVC_R…	Acetylation;Alternativesplicing;Calcium;Completeproteome;Directproteinsequencing;Endoplasmicreticulum;Glycoprotein;Metal-binding;Phosphoprotein;Polymorphism;Referenceproteome;Repeat;Sarcoplasmicreticulum;Secreted;Signal	Calumenin;EF_Hand_1_Ca_BS;EF_hand_dom;EF-hand-dom_pair	EF_HAND_1;EF_HAND_2	2.19835
+	0.645416	13.0326	32	+	Cluster 3 (decreased abundance in UC)	Delta(3,5)-Delta(2,4)-dienoyl-CoA isomerase, mitochondrial	ECH1	Q13011;M0R248;M0QZW4;M0QXS7;M0R280;M0R1A2	Q13011;M0R248	carboxylic acid catabolic process;carboxylic acid metabolic process;catabolic process;cellular catabolic process;cellular ketone metabolic process;cellular lipid catabolic process;cellular lipid metabolic process;cellular metabolic process;cellular process;fatty acid beta-oxidation;fatty acid catabolic process;fatty acid metabolic process;fatty acid oxidation;lipid catabolic process;lipid metabol…	binding;catalytic activity;isomerase activity;protein binding;receptor binding	cell part;cytoplasmic part;extracellular membrane-bounded organelle;extracellular organelle;extracellular region part;extracellular vesicular exosome;intracellular membrane-bounded organelle;intracellular organelle;intracellular part;membrane;membrane-bounded organelle;membrane-bounded vesicle;microbody;mitochondrion;organelle;peroxisome;vesicle	Peroxisome	BERENJENO_TRANSFORMED_BY_RHOA_DN;BLALOCK_ALZHEIMERS_DISEASE_DN;BLALOCK_ALZHEIMERS_DISEASE_INCIPIENT_DN;BLUM_RESPONSE_TO_SALIRASIB_UP;BMI1_DN.V1_DN;BROWNE_HCMV_INFECTION_20HR_DN;CAIRO_LIVER_DEVELOPMENT_DN;CARBON_OXYGEN_LYASE_ACTIVITY;CARBOXYLIC_ACID_METABOLIC_PROCESS;CATABOLIC_PROCESS;CCCNNNNNNAAGWT_UNKNOWN;CELLULAR_CATABOLIC_PROCESS;CELLULAR_LIPID_CATABOLIC_PROCESS;CELLULAR_LIPID_METABOLIC_PROCES…	3D-structure;Acetylation;Completeproteome;Directproteinsequencing;Fattyacidmetabolism;Isomerase;Lipidmetabolism;Mitochondrion;Peroxisome;Phosphoprotein;Polymorphism;Proteomicsidentification;Referenceproteome;Transitpeptide	ClpP/crotonase-like_dom;Crontonase_C;Crotonase_core_superfam;Enoyl-CoA_hyd/isom_CS	ENOYL_COA_HYDRATASE	-1.65546
+	0.510022	12.9491	32	+	Cluster 3 (decreased abundance in UC)	D-beta-hydroxybutyrate dehydrogenase, mitochondrial	BDH1	Q02338;E9PCG9;C9K0G7;C9JM78;C9JQ90;A0A0G2JRX6;H7C2W1;A1E284;C9JEB9	Q02338;E9PCG9;C9K0G7	adipose tissue development;anatomical structure development;biosynthetic process;brain development;catabolic process;cellular biosynthetic process;cellular catabolic process;cellular ketone body metabolic process;cellular lipid metabolic process;cellular metabolic process;cellular process;developmental process;ketone body biosynthetic process;ketone body catabolic process;lipid metabolic process;…	3-hydroxybutyrate dehydrogenase activity;binding;catalytic activity;lipid binding;oxidoreductase activity;oxidoreductase activity, acting on CH-OH group of donors;oxidoreductase activity, acting on the CH-OH group of donors, NAD or NADP as acceptor;phospholipid binding	cell part;cytoplasm;cytoplasmic part;intracellular membrane-bounded organelle;intracellular organelle;intracellular organelle lumen;intracellular organelle part;intracellular part;membrane;membrane-bounded organelle;membrane-enclosed lumen;mitochondrial inner membrane;mitochondrial matrix;mitochondrial membrane;mitochondrial part;mitochondrion;nuclear part;nucleoplasm;organelle;organelle inner me…	Butanoate metabolism;Synthesis and degradation of ketone bodies	AAAYWAACM_V$HFH4_01;AKT_UP_MTOR_DN.V1_DN;BRUINS_UVC_RESPONSE_VIA_TP53_GROUP_A;BUYTAERT_PHOTODYNAMIC_THERAPY_STRESS_DN;CAIRO_LIVER_DEVELOPMENT_DN;chr3q29;CHYLA_CBFA2T3_TARGETS_DN;CREIGHTON_ENDOCRINE_THERAPY_RESISTANCE_3;DEBIASI_APOPTOSIS_BY_REOVIRUS_INFECTION_DN;DODD_NASOPHARYNGEAL_CARCINOMA_UP;EGFR_UP.V1_DN;ESC_V6.5_UP_LATE.V1_DN;GCM_BNIP1;GCM_HMGA2;GCM_RING1;GGGCGGR_V$SP1_Q6;GSE10325_BCELL_VS_LU…	Acetylation;Allostericenzyme;Completeproteome;Glycoprotein;Mitochondrion;NAD;Oxidoreductase;Proteomicsidentification;Referenceproteome;Transitpeptide	DH_sc/Rdtase_SDR;Glc/ribitol_DH;NAD(P)-bd_dom;Sc_DH/Rdtase_CS	ADH_SHORT	-2.55765
+	1.48363	12.9371	32	+	Cluster 2 (major cluster increased abundance in UC)	4F2 cell-surface antigen heavy chain	SLC3A2	P08195-2;B4E2Z3;F5GZS6;J3KPF3;P08195-3;P08195;P08195-4;A0A024R599;F5H0E2;H0YFS2;F5GZI0;F5H867;B4E3E4;F5GZR9;H0YFX4	P08195-2;B4E2Z3;F5GZS6;J3KPF3;P08195-3;P08195;P08195-4;A0A024R599	amine transport;amino acid import;amino acid transport;aromatic amino acid transport;biological regulation;blood coagulation;branched-chain aliphatic amino acid transport;calcium ion transport;carbohydrate metabolic process;carboxylic acid transport;cation transport;cell growth;cell migration;cell motility;cellular component movement;cellular process;coagulation;divalent inorganic cation transpor…	active transmembrane transporter activity;amine transmembrane transporter activity;amino acid transmembrane transporter activity;antiporter activity;binding;calcium ion transmembrane transporter activity;calcium:cation antiporter activity;calcium:sodium antiporter activity;carboxylic acid transmembrane transporter activity;catalytic activity;cation binding;cation transmembrane transporter activit…	apical plasma membrane;cell part;cell surface;cytoplasm;cytoplasmic membrane-bounded vesicle;cytoplasmic part;cytoplasmic vesicle;extracellular membrane-bounded organelle;extracellular organelle;extracellular region part;extracellular vesicular exosome;integral to membrane;intracellular membrane-bounded organelle;intracellular organelle;intracellular organelle part;intracellular part;intrinsic to…	Protein digestion and absorption	ACTIVE_TRANSMEMBRANE_TRANSPORTER_ACTIVITY;AMINE_TRANSPORT;AMINO_ACID_TRANSPORT;ANTIPORTER_ACTIVITY;BASAKI_YBX1_TARGETS_UP;BCAT_GDS748_UP;BENPORATH_SOX2_TARGETS;BUYTAERT_PHOTODYNAMIC_THERAPY_STRESS_UP;CAFFAREL_RESPONSE_TO_THC_24HR_5_DN;CAFFAREL_RESPONSE_TO_THC_UP;CAGGTA_V$AREB6_01;CARBOXYLIC_ACID_TRANSPORT;CATION_TRANSMEMBRANE_TRANSPORTER_ACTIVITY;CELL_SURFACE;CHAUHAN_RESPONSE_TO_METHOXYESTRADIOL_…	3D-structure;Acetylation;Alternativesplicing;Amino-acidtransport;Cellmembrane;Completeproteome;Directproteinsequencing;Disulfidebond;Glycoprotein;Isopeptidebond;Membrane;Phosphoprotein;Proteomicsidentification;Referenceproteome;Signal-anchor;Transmembrane;Transmembranehelix;Transport;Ublconjugation	Glyco_hydro_13;Glyco_hydro_13_b;Glyco_hydro_13_cat_dom;Glyco_hydro_catalytic_dom;Glycoside_hydrolase_SF		1.52099
+	1.75774	12.9286	32	+	Cluster 2 (major cluster increased abundance in UC)	Thymidine phosphorylase	hCG_1988078;TYMP	E5KRG5;P19971;B2RBL3;P19971-2;C9JGI3;B4DVR2;A0A0S2Z3P7;A0A0S2Z488;A0A1W2PP80;B3KQ24;A0A1W2PQK0	E5KRG5;P19971;B2RBL3;P19971-2;C9JGI3	anatomical structure formation involved in morphogenesis;angiogenesis;biosynthetic process;catabolic process;cell differentiation;cellular aromatic compound metabolic process;cellular biosynthetic process;cellular catabolic process;cellular component organization;cellular component organization at cellular level;cellular component organization or biogenesis;cellular component organization or biog…	binding;catalytic activity;growth factor receptor binding;phosphorylase activity;platelet-derived growth factor receptor binding;protein binding;pyrimidine-nucleoside phosphorylase activity;receptor binding;thymidine phosphorylase activity;transferase activity;transferase activity, transferring glycosyl groups;transferase activity, transferring hexosyl groups;transferase activity, transferring pe…	cell part;cytoplasmic part;cytosol;intracellular part	Bladder cancer;Drug metabolism - other enzymes;Pyrimidine metabolism	ACEVEDO_LIVER_CANCER_UP;AKT_UP_MTOR_DN.V1_DN;BERTUCCI_MEDULLARY_VS_DUCTAL_BREAST_CANCER_UP;BIOPOLYMER_METABOLIC_PROCESS;BLALOCK_ALZHEIMERS_DISEASE_UP;BONOME_OVARIAN_CANCER_SURVIVAL_SUBOPTIMAL_DEBULKING;BROWNE_INTERFERON_RESPONSIVE_GENES;CAGGTG_V$E12_Q6;CAMP_UP.V1_UP;chr22q13;CYTOKINE_ACTIVITY;DANG_BOUND_BY_MYC;DAZARD_RESPONSE_TO_UV_NHEK_UP;DAZARD_UV_RESPONSE_CLUSTER_G5;DNA_METABOLIC_PROCESS;DNA_R…	3D-structure;Alternativesplicing;Angiogenesis;Chemotaxis;Completeproteome;Developmentalprotein;Differentiation;Directproteinsequencing;Diseasemutation;Glycosyltransferase;Growthfactor;Polymorphism;Progressiveexternalophthalmoplegia;Proteomicsidentification;Referenceproteome;Repeat;Transferase	Glycosyl_Trfase_fam3;Glycosyl_Trfase_fam3_N_dom;PYNP_C;Pyrmidine_PPas_bac/euk;Pyrmidine_PPase_CS;Thymidine/pyrmidine_PPase	THYMID_PHOSPHORYLASE	2.20205
+	0.659263	12.9182	27	+	Cluster 3 (decreased abundance in UC)			B3KW93	B3KW93		active transmembrane transporter activity;adenyl nucleotide binding;adenyl ribonucleotide binding;ATP binding;ATPase activity;ATPase activity, coupled;ATPase activity, coupled to movement of substances;ATPase activity, coupled to transmembrane movement of ions;ATPase activity, coupled to transmembrane movement of ions, phosphorylative mechanism;ATPase activity, coupled to transmembrane movement o…	cell part;integral to membrane;intrinsic to membrane;membrane part			ATP-binding;Hydrolase;Membrane;Nucleotide-binding;Transmembrane;Transmembranehelix	ATP1A2;ATPase_P-typ_cation-transptr_C;ATPase_P-typ_cyto_domN;ATPase_P-typ_P_site;ATPase_P-typ_TM_dom;ATPase_P-typ_transduc_dom_A;HAD-like_dom;P_typ_ATPase;P-type_ATPase_IIC	ATPASE_E1_E2	-1.7199
+	0.420691	12.9148	32	+	Cluster 3 (decreased abundance in UC)	Protein FAM162A	FAM162A	F8W7Q4;Q96A26;E9PH05;B4DF97;Q9H2P1	F8W7Q4;Q96A26;E9PH05;B4DF97	activation of caspase activity;apoptosis;biological regulation;cell death;cellular process;cellular response to chemical stimulus;cellular response to hypoxia;cellular response to oxygen levels;cellular response to stimulus;cellular response to stress;death;neuron apoptosis;neuron death;positive regulation of apoptosis;positive regulation of biological process;positive regulation of caspase activ…		cell part;cytoplasm;cytoplasmic part;extracellular membrane-bounded organelle;extracellular organelle;extracellular region part;extracellular vesicular exosome;integral to membrane;intracellular membrane-bounded organelle;intracellular organelle;intracellular part;intrinsic to membrane;membrane part;membrane-bounded organelle;membrane-bounded vesicle;mitochondrion;nucleus;organelle;vesicle		ACEVEDO_LIVER_CANCER_UP;ACEVEDO_NORMAL_TISSUE_ADJACENT_TO_LIVER_TUMOR_UP;BASAKI_YBX1_TARGETS_DN;BERENJENO_TRANSFORMED_BY_RHOA_UP;BLALOCK_ALZHEIMERS_DISEASE_DN;CAGGTG_V$E12_Q6;chr3q21;DARWICHE_PAPILLOMA_RISK_HIGH_UP;DARWICHE_PAPILLOMA_RISK_LOW_UP;DARWICHE_SKIN_TUMOR_PROMOTER_DN;DARWICHE_SQUAMOUS_CELL_CARCINOMA_UP;ELVIDGE_HIF1A_AND_HIF2A_TARGETS_DN;ELVIDGE_HIF1A_TARGETS_DN;ELVIDGE_HYPOXIA_BY_DMOG_U…	Apoptosis;Completeproteome;Membrane;Mitochondrion;Polymorphism;Proteomicsidentification;Referenceproteome;Transmembrane;Transmembranehelix	DUF1075		-3.46345
+	0.562862	12.9082	32	+	Cluster 3 (decreased abundance in UC)	3-ketoacyl-CoA thiolase, mitochondrial	ACAA2	B2RB23;P42765;A0A0B4J2A4;B3KNP8;K7EME0;K7EJ68;K7EJB1;K7ER88	B2RB23;P42765;A0A0B4J2A4;B3KNP8;K7EME0	alcohol metabolic process;biosynthetic process;carboxylic acid metabolic process;cellular ketone metabolic process;cellular lipid metabolic process;cellular metabolic process;cellular process;cellular response to chemical stimulus;cellular response to hypoxia;cellular response to oxygen levels;cellular response to stimulus;cellular response to stress;cholesterol biosynthetic process;cholesterol m…	acetyl-CoA C-acyltransferase activity;C-acyltransferase activity;catalytic activity;transferase activity;transferase activity, transferring acyl groups;transferase activity, transferring acyl groups other than amino-acyl groups	cell part;cytoplasmic part;extracellular membrane-bounded organelle;extracellular organelle;extracellular region part;extracellular vesicular exosome;intracellular membrane-bounded organelle;intracellular organelle;intracellular organelle part;intracellular part;membrane;membrane-bounded organelle;membrane-bounded vesicle;mitochondrial inner membrane;mitochondrial membrane;mitochondrial part;mito…	Benzoate degradation;Fatty acid elongation in mitochondria;Fatty acid metabolism;Valine, leucine and isoleucine degradation	ABBUD_LIF_SIGNALING_1_UP;ALCALAY_AML_BY_NPM1_LOCALIZATION_DN;BECKER_TAMOXIFEN_RESISTANCE_DN;BERENJENO_ROCK_SIGNALING_NOT_VIA_RHOA_UP;BOYAULT_LIVER_CANCER_SUBCLASS_G123_DN;BROWNE_HCMV_INFECTION_16HR_DN;BURTON_ADIPOGENESIS_6;CAGGTG_V$E12_Q6;CAIRO_HEPATOBLASTOMA_DN;CAIRO_LIVER_DEVELOPMENT_DN;CHEMNITZ_RESPONSE_TO_PROSTAGLANDIN_E2_DN;chr18q21;CYCLIN_D1_UP.V1_DN;DAIRKEE_CANCER_PRONE_RESPONSE_BPA_E2;DEL…	3D-structure;Acetylation;Acyltransferase;Completeproteome;Directproteinsequencing;Fattyacidmetabolism;Lipidmetabolism;Mitochondrion;Phosphoprotein;Polymorphism;Proteomicsidentification;Referenceproteome;Transferase;Transitpeptide	Thiolase;Thiolase_acyl_enz_int_AS;Thiolase_AS;Thiolase_C;Thiolase_CS;Thiolase_N;Thiolase-like;Thiolase-like_subgr	THIOLASE_1;THIOLASE_2;THIOLASE_3	-2.25505
+	0.447464	12.8517	32	+	Cluster 3 (decreased abundance in UC)	Sulfotransferase;Sulfotransferase 1A1	hCG_1993905;SULT1A1	A0A024QZB4;P50225;H3BRY5;Q59GG0;H3BQX5;P50225-2;Q9UMT9;Q6PD90;B4DQD5;O75897-2;O75897	A0A024QZB4;P50225;H3BRY5;Q59GG0	3'-phosphoadenosine 5'-phosphosulfate metabolic process;alcohol metabolic process;amine metabolic process;benzene-containing compound metabolic process;biological regulation;catecholamine metabolic process;catechol-containing compound metabolic process;cellular amine metabolic process;cellular aromatic compound metabolic process;cellular biogenic amine metabolic process;cellular hormone metabolic…	aryl sulfotransferase activity;catalytic activity;flavonol 3-sulfotransferase activity;steroid sulfotransferase activity;sulfotransferase activity;transferase activity;transferase activity, transferring sulfur-containing groups	cell part;cytoplasmic part;cytosol;intracellular part	Sulfur metabolism	ACEVEDO_METHYLATED_IN_LIVER_CANCER_DN;AMBROSINI_FLAVOPIRIDOL_TREATMENT_TP53;AMINE_METABOLIC_PROCESS;BILBAN_B_CLL_LPL_DN;BREDEMEYER_RAG_SIGNALING_NOT_VIA_ATM_DN;BRUINS_UVC_RESPONSE_VIA_TP53_GROUP_B;BYSTRYKH_HEMATOPOIESIS_STEM_CELL_QTL_TRANS;chr16p12;DACOSTA_UV_RESPONSE_VIA_ERCC3_UP;DIAZ_CHRONIC_MEYLOGENOUS_LEUKEMIA_UP;DOANE_BREAST_CANCER_CLASSES_UP;ENGELMANN_CANCER_PROGENITORS_UP;ENK_UV_RESPONSE_E…	3D-structure;Alternativesplicing;Catecholaminemetabolism;Completeproteome;Cytoplasm;Directproteinsequencing;Lipidmetabolism;Polymorphism;Proteomicsidentification;Referenceproteome;Steroidmetabolism;Transferase	P-loop_NTPase;Sulfotransferase_dom		-3.13003
+	0.661483	12.851	32	+	Cluster 3 (decreased abundance in UC)	GTP:AMP phosphotransferase AK3, mitochondrial	AK3	Q7Z4Y4;Q9UIJ7;Q7Z531;Q9UIJ7-2;Q9UIJ7-3;B3KWD9	Q7Z4Y4;Q9UIJ7;Q7Z531;Q9UIJ7-2;Q9UIJ7-3;B3KWD9	ADP biosynthetic process;ADP metabolic process;AMP metabolic process;biological regulation;biosynthetic process;blood coagulation;cellular biosynthetic process;cellular metabolic process;cellular nitrogen compound biosynthetic process;cellular nitrogen compound metabolic process;cellular process;coagulation;GTP metabolic process;hemostasis;heterocycle biosynthetic process;heterocycle metabolic pr…	adenyl nucleotide binding;adenyl ribonucleotide binding;adenylate kinase activity;ATP binding;binding;catalytic activity;GTP binding;guanyl nucleotide binding;guanyl ribonucleotide binding;kinase activity;nucleobase-containing compound kinase activity;nucleoside triphosphate adenylate kinase activity;nucleotide binding;nucleotide kinase activity;phosphotransferase activity, phosphate group as acc…	cell part;cytoplasmic part;intracellular membrane-bounded organelle;intracellular organelle;intracellular organelle lumen;intracellular organelle part;intracellular part;membrane-bounded organelle;membrane-enclosed lumen;mitochondrial matrix;mitochondrial part;mitochondrion;organelle;organelle lumen;organelle part	Pyrimidine metabolism	ACEVEDO_LIVER_CANCER_DN;ACEVEDO_NORMAL_TISSUE_ADJACENT_TO_LIVER_TUMOR_DN;BENPORATH_NANOG_TARGETS;BENPORATH_SOX2_TARGETS;BOCHKIS_FOXA2_TARGETS;CACGTG_V$MYC_Q2;CAGGTG_V$E12_Q6;chr9p24;CREIGHTON_ENDOCRINE_THERAPY_RESISTANCE_3;CYTOPLASM;CYTOPLASMIC_PART;FIRESTEIN_PROLIFERATION;GOLDRATH_ANTIGEN_RESPONSE;GOLDRATH_EFF_VS_MEMORY_CD8_TCELL_UP;GRAESSMANN_APOPTOSIS_BY_DOXORUBICIN_DN;GSE12366_GC_VS_MEMORY_BC…	3D-structure;Acetylation;Alternativesplicing;Completeproteome;GTP-binding;Kinase;Mitochondrion;Nucleotide-binding;Referenceproteome;Transferase	Adenyl_kin_sub;Adenylat/UMP-CMP_kin;Adenylate_kinase_lid-dom;AK3/Ak4_mitochondrial;P-loop_NTPase	ADENYLATE_KINASE	-1.58122
+	0.435269	12.8439	32	+	Cluster 3 (decreased abundance in UC)	Paraneoplastic antigen Ma2	PNMA2	Q5U5Z3;Q9UL42	Q5U5Z3;Q9UL42	biological regulation;positive regulation of apoptosis;positive regulation of biological process;positive regulation of cell death;positive regulation of cellular process;positive regulation of programmed cell death;regulation of apoptosis;regulation of biological process;regulation of cell death;regulation of cellular process;regulation of programmed cell death		cell part;intracellular non-membrane-bounded organelle;intracellular organelle;intracellular organelle part;intracellular part;non-membrane-bounded organelle;nuclear part;nucleolus;organelle;organelle part		ATF2_S_UP.V1_DN;ATF2_UP.V1_DN;BAELDE_DIABETIC_NEPHROPATHY_DN;BILBAN_B_CLL_LPL_UP;BILD_HRAS_ONCOGENIC_SIGNATURE;BLALOCK_ALZHEIMERS_DISEASE_DN;CHARAFE_BREAST_CANCER_BASAL_VS_MESENCHYMAL_DN;CHARAFE_BREAST_CANCER_LUMINAL_VS_MESENCHYMAL_DN;chr8p21;GNF2_DNM1;GNF2_MAPT;GSE17974_0H_VS_2H_IN_VITRO_ACT_CD4_TCELL_UP;GSE17974_CTRL_VS_ACT_IL4_AND_ANTI_IL12_0.5H_CD4_TCELL_UP;GSE18791_UNSTIM_VS_NEWCATSLE_VIRUS_…	Acetylation;Completeproteome;Directproteinsequencing;Nucleus;Polymorphism;Referenceproteome;Tumorantigen	PNMA;PNMA2		-3.14061
+	1.49308	12.8219	32	+	Cluster 2 (major cluster increased abundance in UC)	Dolichyl-diphosphooligosaccharide--protein glycosyltransferase subunit STT3A	hCG_2032701;STT3A	A0A024R3J7;P46977;P46977-2;H0YET6;A0A0C4DH80;E9PN73;E9PI32	A0A024R3J7;P46977;P46977-2	carbohydrate metabolic process;cellular carbohydrate metabolic process;cellular macromolecule metabolic process;cellular metabolic process;cellular process;cellular protein metabolic process;co-translational protein modification;glycosylation;macromolecule glycosylation;macromolecule metabolic process;macromolecule modification;metabolic process;peptidyl-amino acid modification;peptidyl-asparagin…	catalytic activity;dolichyl-diphosphooligosaccharide-protein glycotransferase activity;oligosaccharyl transferase activity;transferase activity;transferase activity, transferring glycosyl groups;transferase activity, transferring hexosyl groups	cell part;cytoplasmic part;endoplasmic reticulum membrane;endoplasmic reticulum part;integral to membrane;intracellular organelle part;intracellular part;intrinsic to membrane;macromolecular complex;membrane;membrane part;oligosaccharyltransferase complex;organelle membrane;organelle part;protein complex	N-Glycan biosynthesis;Protein processing in endoplasmic reticulum;Various types of N-glycan biosynthesis	ACEVEDO_LIVER_TUMOR_VS_NORMAL_ADJACENT_TISSUE_UP;ATATGCA,MIR-448;ATGCAGT,MIR-217;BIOPOLYMER_METABOLIC_PROCESS;BIOPOLYMER_MODIFICATION;BIOSYNTHETIC_PROCESS;BOYAULT_LIVER_CANCER_SUBCLASS_G1_UP;BRUINS_UVC_RESPONSE_VIA_TP53_GROUP_D;BYSTRYKH_HEMATOPOIESIS_STEM_CELL_QTL_TRANS;CAGGTG_V$E12_Q6;CASORELLI_ACUTE_PROMYELOCYTIC_LEUKEMIA_DN;CELLULAR_MACROMOLECULE_METABOLIC_PROCESS;CELLULAR_PROTEIN_METABOLIC_PR…	Alternativesplicing;Completeproteome;Congenitaldisorderofglycosylation;Diseasemutation;Endoplasmicreticulum;Glycoprotein;Glycosyltransferase;Membrane;Referenceproteome;Transferase;Transmembrane;Transmembranehelix	Oligo_trans_STT3		1.60538
+	1.91426	12.8071	32	+	Cluster 2 (major cluster increased abundance in UC)	Minor histocompatibility antigen H13	HM13	A0A0S2Z5V7;Q8TCT9-5;Q8TCT9;Q8TCT9-2;A0A075B6F6;A0A0S2Z6F0;Q8TCT9-4;A0A087WVH6;A0A0C4DGU3	A0A0S2Z5V7;Q8TCT9-5;Q8TCT9;Q8TCT9-2;A0A075B6F6;A0A0S2Z6F0;Q8TCT9-4	macromolecule metabolic process;membrane protein proteolysis;metabolic process;primary metabolic process;protein metabolic process;proteolysis	aspartic endopeptidase activity, intramembrane cleaving;aspartic-type endopeptidase activity;aspartic-type peptidase activity;binding;catalytic activity;endopeptidase activity;enzyme binding;hydrolase activity;identical protein binding;peptidase activity;peptidase activity, acting on L-amino acid peptides;protein binding;protein dimerization activity;protein homodimerization activity;ubiquitin pr…	cell part;cell surface;cytoplasmic part;endoplasmic reticulum;endoplasmic reticulum part;integral to cytosolic side of endoplasmic reticulum membrane;integral to endoplasmic reticulum membrane;integral to lumenal side of endoplasmic reticulum membrane;integral to membrane;integral to organelle membrane;intracellular membrane-bounded organelle;intracellular organelle;intracellular organelle part;i…		AFFAR_YY1_TARGETS_UP;BAFNA_MUC4_TARGETS_DN;BOCHKIS_FOXA2_TARGETS;chr20q11;CUI_TCF21_TARGETS_2_UP;CYTAGCAAY_UNKNOWN;GGGAGGRR_V$MAZ_Q6;GRADE_COLON_AND_RECTAL_CANCER_UP;GRADE_COLON_CANCER_UP;GSE10856_CTRL_VS_TNFRSF6B_IN_MACROPHAGE_DN;GSE12366_PLASMA_CELL_VS_MEMORY_BCELL_UP;GSE17580_TREG_VS_TEFF_S_MANSONI_INF_UP;GSE17721_0.5H_VS_12H_LPS_BMDM_UP;GSE17721_CTRL_VS_CPG_12H_BMDM_UP;GSE17721_CTRL_VS_GARDIQ…	Alternativesplicing;Cellmembrane;Completeproteome;Directproteinsequencing;Endoplasmicreticulum;Glycoprotein;Hydrolase;Membrane;Phosphoprotein;Polymorphism;Protease;Proteomicsidentification;Referenceproteome;Transmembrane;Transmembranehelix	Peptidase_A22B_SPP;Preselin/SPP		2.60138
+	1.70918	12.7975	32	+	Cluster 2 (major cluster increased abundance in UC)	Interferon-stimulated gene 20 kDa protein	ISG20	Q96AZ6;H0YMM4;A0A024RC76;Q59F22;H3BLY5;Q96AZ6-2	Q96AZ6;H0YMM4;A0A024RC76;Q59F22	biological regulation;catabolic process;cell proliferation;cell surface receptor linked signaling pathway;cellular catabolic process;cellular macromolecule catabolic process;cellular macromolecule metabolic process;cellular metabolic process;cellular nitrogen compound metabolic process;cellular process;cellular response to chemical stimulus;cellular response to cytokine stimulus;cellular response…	3'-5' exonuclease activity;3'-5'-exodeoxyribonuclease activity;3'-5'-exoribonuclease activity;binding;catalytic activity;cation binding;deoxyribonuclease activity;exodeoxyribonuclease activity;exodeoxyribonuclease activity, producing 5'-phosphomonoesters;exonuclease activity;exonuclease activity, active with either ribo- or deoxyribonucleic acids and producing 5'-phosphomonoesters;exoribonuclease…	Cajal body;cell part;cytoplasm;intracellular membrane-bounded organelle;intracellular non-membrane-bounded organelle;intracellular organelle;intracellular organelle part;intracellular part;membrane-bounded organelle;non-membrane-bounded organelle;nuclear body;nuclear part;nucleolus;nucleoplasm;nucleoplasm part;nucleus;organelle;organelle part;PML body		3_5_EXONUCLEASE_ACTIVITY;AMIT_EGF_RESPONSE_480_HELA;BASAKI_YBX1_TARGETS_DN;BASSO_CD40_SIGNALING_DN;BENPORATH_MYC_TARGETS_WITH_EBOX;BIOPOLYMER_CATABOLIC_PROCESS;BIOPOLYMER_METABOLIC_PROCESS;BLUM_RESPONSE_TO_SALIRASIB_UP;BONOME_OVARIAN_CANCER_SURVIVAL_OPTIMAL_DEBULKING;BOQUEST_STEM_CELL_DN;BOYLAN_MULTIPLE_MYELOMA_C_D_DN;BOYLAN_MULTIPLE_MYELOMA_PCA1_UP;BROWNE_HCMV_INFECTION_8HR_UP;BROWNE_INTERFERON_…	3D-structure;Alternativesplicing;Antiviraldefense;Completeproteome;Cytoplasm;Exonuclease;Hydrolase;Immunity;Innateimmunity;Manganese;Metal-binding;Nuclease;Nucleus;Proteomicsidentification;Referenceproteome;RNA-binding;rRNAprocessing	Exonuclease;Exonuclease_RNaseT/DNA_pol3;RNaseH-like_dom		2.06355
+	0.53329	12.7629	32	+	Cluster 3 (decreased abundance in UC)	Adseverin	SCIN	Q9Y6U3;Q9Y6U3-3;Q9Y6U3-2;Q8NBV9;Q75MG0;E5RHN8;E5RHX6;C9JGB6;F8WBX5	Q9Y6U3;Q9Y6U3-3;Q9Y6U3-2;Q8NBV9	actin cytoskeleton organization;actin filament capping;actin filament organization;actin filament severing;actin filament-based process;actin nucleation;biological regulation;calcium ion-dependent exocytosis;cellular component organization;cellular component organization at cellular level;cellular component organization or biogenesis;cellular component organization or biogenesis at cellular level…	1-phosphatidylinositol binding;actin binding;actin filament binding;binding;calcium ion binding;cation binding;cytoskeletal protein binding;ion binding;lipid binding;metal ion binding;phosphatidylinositol binding;phosphatidylinositol-4,5-bisphosphate binding;phosphatidylserine binding;phospholipid binding;protein binding	cell cortex;cell part;cytoplasm;cytoplasmic part;cytoskeleton;extracellular membrane-bounded organelle;extracellular organelle;extracellular region part;extracellular vesicular exosome;intracellular non-membrane-bounded organelle;intracellular organelle;intracellular part;macromolecular complex;membrane-bounded organelle;membrane-bounded vesicle;non-membrane-bounded organelle;organelle;protein co…	Fc gamma R-mediated phagocytosis;Regulation of actin cytoskeleton	ACEVEDO_FGFR1_TARGETS_IN_PROSTATE_CANCER_MODEL_DN;ACEVEDO_LIVER_CANCER_WITH_H3K27ME3_UP;ACEVEDO_METHYLATED_IN_LIVER_CANCER_DN;ACTIN_BINDING;ACTIN_CYTOSKELETON_ORGANIZATION_AND_BIOGENESIS;ACTIN_FILAMENT_BASED_PROCESS;ACTIN_FILAMENT_BINDING;ANATOMICAL_STRUCTURE_DEVELOPMENT;APOPTOSIS_GO;ATF2_S_UP.V1_UP;BASAKI_YBX1_TARGETS_DN;BENPORATH_EED_TARGETS;BENPORATH_ES_WITH_H3K27ME3;BRIDEAU_IMPRINTED_GENES;CA…	3D-structure;Actin-binding;Actincapping;Alternativesplicing;Calcium;Completeproteome;Cytoplasm;Cytoskeleton;Phosphoprotein;Polymorphism;Referenceproteome;Repeat	ADF-H/Gelsolin-like_dom;Adseverin;Gelsolin-like_dom;Villin/Gelsolin		-2.48118
+	0.393402	12.6456	32	+	Cluster 3 (decreased abundance in UC)	Creatine kinase B-type	HEL-S-29;CKB;HEL-211	V9HWH2;P12277;V9HW77;A0A0S2Z471;B4DP56;H0YJG0;G3V4N7;G3V461;H0YJK0;B4DNF8;B4DUP1;B2R892;P06732;G3V2I1	V9HWH2;P12277;V9HW77;A0A0S2Z471;B4DP56;H0YJG0	amine metabolic process;anatomical structure development;anion homeostasis;biological regulation;brain development;carboxylic acid metabolic process;cellular amine metabolic process;cellular amino acid metabolic process;cellular anion homeostasis;cellular chemical homeostasis;cellular chloride ion homeostasis;cellular homeostasis;cellular ion homeostasis;cellular ketone metabolic process;cellular…	adenyl nucleotide binding;adenyl ribonucleotide binding;ATP binding;binding;catalytic activity;creatine kinase activity;enzyme binding;kinase activity;nucleotide binding;phosphotransferase activity, nitrogenous group as acceptor;protein binding;purine nucleotide binding;purine ribonucleoside triphosphate binding;purine ribonucleotide binding;ribonucleotide binding;transferase activity;transferase…	cell part;cytoplasmic part;cytosol;extracellular membrane-bounded organelle;extracellular organelle;extracellular region part;extracellular vesicular exosome;intracellular membrane-bounded organelle;intracellular organelle;intracellular part;membrane-bounded organelle;membrane-bounded vesicle;mitochondrion;organelle;vesicle	Arginine and proline metabolism	ACAWNRNSRCGG_UNKNOWN;ACEVEDO_FGFR1_TARGETS_IN_PROSTATE_CANCER_MODEL_DN;ACEVEDO_LIVER_CANCER_UP;APRELIKOVA_BRCA1_TARGETS;BASAKI_YBX1_TARGETS_DN;BLALOCK_ALZHEIMERS_DISEASE_DN;BLUM_RESPONSE_TO_SALIRASIB_DN;BOYLAN_MULTIPLE_MYELOMA_C_DN;BOYLAN_MULTIPLE_MYELOMA_PCA3_UP;CAGGTG_V$E12_Q6;CAIRO_HEPATOBLASTOMA_UP;CHAUHAN_RESPONSE_TO_METHOXYESTRADIOL_UP;CHIANG_LIVER_CANCER_SUBCLASS_INTERFERON_DN;chr14q32;CRO…	3D-structure;ATP-binding;Completeproteome;Cytoplasm;Directproteinsequencing;Kinase;Nitration;Nucleotide-binding;Phosphoprotein;Polymorphism;Proteomicsidentification;Referenceproteome;Transferase	ATP-guanido_PTrfase;ATP-guanido_PTrfase_AS;ATP-guanido_PTrfase_cat;ATP-guanido_PTrfase_N;Gln_synth/guanido_kin_cat_dom	PHOSPHAGEN_KINASE;PHOSPHAGEN_KINASE_C;PHOSPHAGEN_KINASE_N	-3.56942
+	0.522178	12.6353	32	+	Cluster 3 (decreased abundance in UC)	Collagen alpha-6(IV) chain	COL4A6	F5H3Q5;B2RTX6;B7ZMM7;A0A087WZY5;F5H851;A8MXH5;Q14031-2;Q14031;A8VPY0;B4DU54;Q9UEH6;B4DZ39	F5H3Q5;B2RTX6;B7ZMM7;A0A087WZY5;F5H851;A8MXH5;Q14031-2;Q14031;A8VPY0;B4DU54;Q9UEH6;B4DZ39	biological adhesion;cell adhesion;cellular component disassembly;cellular component disassembly at cellular level;cellular component organization;cellular component organization at cellular level;cellular component organization or biogenesis;cellular component organization or biogenesis at cellular level;cellular process;cellular response to acid;cellular response to amine stimulus;cellular respo…	extracellular matrix structural constituent;structural molecule activity	cell part;collagen;collagen type IV;cytoplasmic part;endoplasmic reticulum lumen;endoplasmic reticulum part;extracellular matrix part;extracellular region;extracellular region part;intracellular organelle lumen;intracellular organelle part;intracellular part;membrane-enclosed lumen;organelle lumen;organelle part;sheet-forming collagen	Amoebiasis;ECM-receptor interaction;Focal adhesion;Pathways in cancer;Protein digestion and absorption;Small cell lung cancer	AAAYRNCTG_UNKNOWN;AACTTT_UNKNOWN;ACEVEDO_FGFR1_TARGETS_IN_PROSTATE_CANCER_MODEL_DN;AKL_HTLV1_INFECTION_DN;ATCMNTCCGY_UNKNOWN;BAELDE_DIABETIC_NEPHROPATHY_DN;BENPORATH_EED_TARGETS;BENPORATH_ES_WITH_H3K27ME3;BENPORATH_NANOG_TARGETS;BENPORATH_PRC2_TARGETS;BENPORATH_SUZ12_TARGETS;BIOCARTA_ACE2_PATHWAY;BIOCARTA_AMI_PATHWAY;BIOCARTA_INTRINSIC_PATHWAY;BIOCARTA_PLATELETAPP_PATHWAY;BIOCARTA_VITCB_PATHWAY;B…	Alternativesplicing;Basementmembrane;Celladhesion;Chromosomalrearrangement;Collagen;Completeproteome;Deafness;Diseasemutation;Disulfidebond;Extracellularmatrix;Glycoprotein;Hydroxylation;Non-syndromicdeafness;Polymorphism;Proteomicsidentification;Referenceproteome;Repeat;Secreted;Signal	Collagen;Collagen_VI_NC;C-type_lectin_fold	NC1_IV	-2.5519
+	0.588372	12.5035	32	+	Cluster 3 (decreased abundance in UC)	Carnitine O-palmitoyltransferase 2, mitochondrial	CPT2	A0A140VK13;P23786;A0A1B0GVF3;A0A1B0GV75;A0A1B0GTB8;A0A1B0GWC0;A0A1B0GTM0;A0A1B0GUD9;A0A1B0GTL9;A0A1B0GUB8	A0A140VK13;P23786;A0A1B0GVF3;A0A1B0GV75;A0A1B0GTB8;A0A1B0GWC0	amine transport;amino acid transmembrane transport;amino acid transport;betaine transport;carboxylic acid catabolic process;carboxylic acid metabolic process;carboxylic acid transport;carnitine shuttle;carnitine transport;catabolic process;cation transport;cellular catabolic process;cellular ketone metabolic process;cellular lipid catabolic process;cellular lipid metabolic process;cellular metabo…	carnitine O-acyltransferase activity;carnitine O-palmitoyltransferase activity;catalytic activity;O-acyltransferase activity;O-palmitoyltransferase activity;palmitoyltransferase activity;transferase activity;transferase activity, transferring acyl groups;transferase activity, transferring acyl groups other than amino-acyl groups	cell part;cytoplasmic part;intracellular membrane-bounded organelle;intracellular non-membrane-bounded organelle;intracellular organelle;intracellular organelle part;intracellular part;membrane;membrane-bounded organelle;mitochondrial inner membrane;mitochondrial membrane;mitochondrial part;mitochondrion;non-membrane-bounded organelle;nuclear part;nucleolus;nucleoplasm;organelle;organelle inner m…	Fatty acid metabolism;PPAR signaling pathway	BLALOCK_ALZHEIMERS_DISEASE_INCIPIENT_UP;BLALOCK_ALZHEIMERS_DISEASE_UP;BURTON_ADIPOGENESIS_5;CAIRO_HEPATOBLASTOMA_DN;CHIANG_LIVER_CANCER_SUBCLASS_PROLIFERATION_DN;chr1p32;CYCLIN_D1_UP.V1_UP;GAL_LEUKEMIC_STEM_CELL_UP;GALLUZZI_PERMEABILIZE_MITOCHONDRIA;GERHOLD_ADIPOGENESIS_UP;GGGCGGR_V$SP1_Q6;GOTZMANN_EPITHELIAL_TO_MESENCHYMAL_TRANSITION_DN;GRAESSMANN_APOPTOSIS_BY_DOXORUBICIN_UP;GRAESSMANN_RESPONSE_…	Acetylation;Acyltransferase;Completeproteome;Directproteinsequencing;Diseasemutation;Fattyacidmetabolism;Lipidmetabolism;Membrane;Mitochondrion;Mitochondrioninnermembrane;Polymorphism;Referenceproteome;Transferase;Transitpeptide;Transport	Carn_acyl_trans	ACYLTRANSF_C_1;ACYLTRANSF_C_2	-2.03871
+	1.89319	12.4223	32	+	Cluster 2 (major cluster increased abundance in UC)	Glia maturation factor gamma	GMFG	O60234;M0QYJ8;Q8TDZ6;M0R0C1;M0QYG8;M0R1D2;M0QX47;M0QXC2;M0QXZ6;M0R2P2	O60234;M0QYJ8;Q8TDZ6;M0R0C1;M0QYG8;M0R1D2	biological regulation;cellular macromolecule metabolic process;cellular metabolic process;cellular process;cellular protein metabolic process;macromolecule metabolic process;macromolecule modification;metabolic process;negative regulation of actin nucleation;negative regulation of Arp2/3 complex-mediated actin nucleation;negative regulation of biological process;negative regulation of catalytic a…	enzyme activator activity;enzyme inhibitor activity;enzyme regulator activity;kinase inhibitor activity;kinase regulator activity;protein kinase inhibitor activity;protein kinase regulator activity	cell part;intracellular		ACEVEDO_LIVER_CANCER_UP;ACEVEDO_NORMAL_TISSUE_ADJACENT_TO_LIVER_TUMOR_UP;AMUNDSON_POOR_SURVIVAL_AFTER_GAMMA_RADIATION_2G;AMUNDSON_POOR_SURVIVAL_AFTER_GAMMA_RADIATION_8G;BIDUS_METASTASIS_DN;BIOPOLYMER_METABOLIC_PROCESS;BIOPOLYMER_MODIFICATION;BOQUEST_STEM_CELL_DN;CELLULAR_MACROMOLECULE_METABOLIC_PROCESS;CELLULAR_PROTEIN_METABOLIC_PROCESS;CHEN_METABOLIC_SYNDROM_NETWORK;chr19q13;CHYLA_CBFA2T3_TARGET…	3D-structure;Completeproteome;Growthfactor;Polymorphism;Proteomicsidentification;Referenceproteome	ADF-H;ADF-H/Gelsolin-like_dom;GMF;GMFG	ADF_H	2.458
+	0.450017	12.4027	32	+	Cluster 3 (decreased abundance in UC)	UDP-glucuronosyltransferase 1-10	UGT1A10;UGT1J	Q5DT02;Q9HAW8;Q9HAW8-2;Q13406	Q5DT02;Q9HAW8;Q9HAW8-2;Q13406	alcohol metabolic process;aromatic compound biosynthetic process;biological regulation;biosynthetic process;carbohydrate metabolic process;carboxylic acid metabolic process;cellular aromatic compound metabolic process;cellular biosynthetic process;cellular carbohydrate metabolic process;cellular glucuronidation;cellular ketone metabolic process;cellular metabolic process;cellular process;cellular…	binding;catalytic activity;enzyme binding;glucuronosyltransferase activity;identical protein binding;kinase binding;protein binding;protein dimerization activity;protein heterodimerization activity;protein homodimerization activity;protein kinase binding;protein kinase C binding;transferase activity;transferase activity, transferring glycosyl groups;transferase activity, transferring hexosyl grou…	cell part;cytoplasmic part;endoplasmic reticulum;endoplasmic reticulum membrane;endoplasmic reticulum part;integral to membrane;intracellular membrane-bounded organelle;intracellular organelle;intracellular organelle part;intracellular part;intrinsic to membrane;membrane;membrane part;membrane-bounded organelle;organelle;organelle membrane;organelle part	Ascorbate and aldarate metabolism;Drug metabolism - cytochrome P450;Drug metabolism - other enzymes;Metabolism of xenobiotics by cytochrome P450;Other types of O-glycan biosynthesis;Pentose and glucuronate interconversions;Porphyrin and chlorophyll metabolism;Retinol metabolism;Starch and sucrose metabolism;Steroid hormone biosynthesis	CHIANG_LIVER_CANCER_SUBCLASS_PROLIFERATION_DN;chr2q37;KEGG_ASCORBATE_AND_ALDARATE_METABOLISM;KEGG_DRUG_METABOLISM_CYTOCHROME_P450;KEGG_DRUG_METABOLISM_OTHER_ENZYMES;KEGG_METABOLISM_OF_XENOBIOTICS_BY_CYTOCHROME_P450;KEGG_PENTOSE_AND_GLUCURONATE_INTERCONVERSIONS;KEGG_PORPHYRIN_AND_CHLOROPHYLL_METABOLISM;KEGG_RETINOL_METABOLISM;KEGG_STARCH_AND_SUCROSE_METABOLISM;KEGG_STEROID_HORMONE_BIOSYNTHESIS;KRA…	Alternativesplicing;Completeproteome;Endoplasmicreticulum;Glycoprotein;Glycosyltransferase;Membrane;Microsome;Polymorphism;Referenceproteome;Signal;Transferase;Transmembrane;Transmembranehelix	UDP_glucos_trans	UDPGT	-3.2128
+	0.612077	12.389	32	+	Cluster 3 (decreased abundance in UC)	Redox-regulatory protein FAM213A	FAM213A	Q9BRX8-2;Q9BRX8	Q9BRX8-2;Q9BRX8	biological regulation;metabolic process;oxidation-reduction process;regulation of biological process;regulation of cell differentiation;regulation of cellular process;regulation of developmental process;regulation of immune system process;regulation of multicellular organismal development;regulation of multicellular organismal process;regulation of myeloid cell differentiation;regulation of myelo…	antioxidant activity	cell part;cytoplasm;cytoplasmic part;extracellular membrane-bounded organelle;extracellular organelle;extracellular region part;extracellular vesicular exosome;intracellular membrane-bounded organelle;intracellular organelle;intracellular part;membrane-bounded organelle;membrane-bounded vesicle;mitochondrion;organelle;vesicle			Alternativesplicing;Antioxidant;Completeproteome;Cytoplasm;Directproteinsequencing;Redox-activecenter;Referenceproteome			-1.92677
+	0.599236	12.3863	32	+	Cluster 3 (decreased abundance in UC)	Calpain-5	CAPN5	A0A140VKH4;E7EV01;O15484;Q6ZRM8;Q59GM2;B3KSR7;K7EP62;E9PS73	A0A140VKH4;E7EV01;O15484;Q6ZRM8;Q59GM2;B3KSR7	biological regulation;cellular process;cellular response to stimulus;macromolecule metabolic process;metabolic process;primary metabolic process;protein metabolic process;proteolysis;regulation of biological process;regulation of cellular process;response to stimulus;signal transduction	calcium-dependent cysteine-type endopeptidase activity;catalytic activity;cysteine-type endopeptidase activity;cysteine-type peptidase activity;endopeptidase activity;hydrolase activity;peptidase activity;peptidase activity, acting on L-amino acid peptides	adherens junction;anchoring junction;cell junction;cell part;cell surface;cell-substrate adherens junction;cell-substrate junction;cytoplasm;extracellular membrane-bounded organelle;extracellular organelle;extracellular region part;extracellular vesicular exosome;focal adhesion;intracellular;intracellular part;membrane-bounded organelle;membrane-bounded vesicle;organelle;vesicle		ACEVEDO_NORMAL_TISSUE_ADJACENT_TO_LIVER_TUMOR_DN;BERTUCCI_MEDULLARY_VS_DUCTAL_BREAST_CANCER_DN;BROWNE_HCMV_INFECTION_4HR_DN;BRUINS_UVC_RESPONSE_VIA_TP53_GROUP_A;BRUNO_HEMATOPOIESIS;chr11q14;COATES_MACROPHAGE_M1_VS_M2_UP;CREIGHTON_ENDOCRINE_THERAPY_RESISTANCE_3;CYSTEINE_TYPE_ENDOPEPTIDASE_ACTIVITY;CYSTEINE_TYPE_PEPTIDASE_ACTIVITY;DELACROIX_RAR_TARGETS_UP;DELACROIX_RARG_BOUND_MEF;DODD_NASOPHARYNGEA…	Completeproteome;Diseasemutation;Hydrolase;Protease;Proteomicsidentification;Referenceproteome;Thiolprotease	C2_dom;Calpain_cysteine_protease;Calpain_domain_III;Calpain_III;Pept_cys_AS;Peptidase_C2_calpain_cat	CALPAIN_CAT;THIOL_PROTEASE_CYS	-1.90746
+	1.51212	12.3626	32	+	Cluster 2 (major cluster increased abundance in UC)	Mixed lineage kinase domain-like protein	MLKL;DKFZp667E1714	Q8NB16;Q5JPC5;I3L4A6;Q8NB16-2;I3L2U3;I3L2T9	Q8NB16;Q5JPC5	cell death;cellular component assembly;cellular component organization;cellular component organization or biogenesis;cellular process;death;macromolecular complex assembly;macromolecular complex subunit organization;necroptosis;necrotic cell death;programmed cell death;protein complex assembly;protein complex subunit organization;protein homooligomerization;protein homotrimerization;protein oligo…	adenyl nucleotide binding;adenyl ribonucleotide binding;ATP binding;binding;catalytic activity;kinase activity;nucleotide binding;phosphotransferase activity, alcohol group as acceptor;protein binding;protein complex binding;protein kinase activity;protein serine/threonine kinase activity;purine nucleotide binding;purine ribonucleoside triphosphate binding;purine ribonucleotide binding;ribonucleo…	cell part;cytoplasm;cytoplasmic part;cytosol;intracellular part;membrane;plasma membrane		ACEVEDO_FGFR1_TARGETS_IN_PROSTATE_CANCER_MODEL_UP;BRUINS_UVC_RESPONSE_LATE;BRUINS_UVC_RESPONSE_VIA_TP53_GROUP_A;chr16q22;DAIRKEE_TERT_TARGETS_UP;FINETTI_BREAST_CANCER_KINOME_GREEN;GSE11864_CSF1_VS_CSF1_PAM3CYS_IN_MAC_UP;GSE14308_TH1_VS_TH17_UP;GSE14308_TH2_VS_TH1_UP;GSE17974_0H_VS_24H_IN_VITRO_ACT_CD4_TCELL_DN;GSE17974_CTRL_VS_ACT_IL4_AND_ANTI_IL12_12H_CD4_TCELL_DN;GSE18148_CBFB_KO_VS_WT_TREG_UP;…	3D-structure;Alternativesplicing;ATP-binding;Cellmembrane;Coiledcoil;Completeproteome;Cytoplasm;Membrane;Necrosis;Nucleotide-binding;Phosphoprotein;Polymorphism;Referenceproteome	Kinase-like_dom;Prot_kinase_dom;Ser-Thr/Tyr_kinase_cat_dom	PROTEIN_KINASE_DOM	1.57878
+	1.49713	12.3356	32	+	Cluster 2 (major cluster increased abundance in UC)	Protein LYRIC	MTDH	A0A024R9D2;Q86UE4;E5RJU9;H0YB56;H0YBJ8;H0YBE0	A0A024R9D2;Q86UE4;E5RJU9	biological regulation;cell junction assembly;cell junction organization;cell surface receptor linked signaling pathway;cell-cell junction assembly;cell-cell junction organization;cellular component assembly;cellular component assembly at cellular level;cellular component organization;cellular component organization at cellular level;cellular component organization or biogenesis;cellular component…	binding;double-stranded RNA binding;NF-kappaB binding;nucleic acid binding;protein binding;protein binding transcription factor activity;RNA binding;RNA polymerase II transcription factor binding;transcription coactivator activity;transcription cofactor activity;transcription factor binding;transcription factor binding transcription factor activity	apical plasma membrane;cell junction;cell part;cell-cell junction;cytoplasm;cytoplasmic part;endoplasmic reticulum;endoplasmic reticulum membrane;endoplasmic reticulum part;integral to membrane;intercellular canaliculus;intracellular membrane-bounded organelle;intracellular non-membrane-bounded organelle;intracellular organelle;intracellular organelle part;intracellular part;intrinsic to membrane…		AAGCCAT,MIR-135A,MIR-135B;ACCATTT,MIR-522;ACTGCCT,MIR-34B;AGGCACT,MIR-515-3P;ATATGCA,MIR-448;ATGTACA,MIR-493;BAELDE_DIABETIC_NEPHROPATHY_DN;BASAKI_YBX1_TARGETS_DN;BIDUS_METASTASIS_UP;BILANGES_SERUM_SENSITIVE_GENES;CACTGTG,MIR-128A,MIR-128B;CAGCTTT,MIR-320;CAIRO_HEPATOBLASTOMA_CLASSES_UP;CATGTAA,MIR-496;chr8q22;DEURIG_T_CELL_PROLYMPHOCYTIC_LEUKEMIA_UP;FLECHNER_BIOPSY_KIDNEY_TRANSPLANT_OK_VS_DONOR_…	3D-structure;Acetylation;Celljunction;Completeproteome;Cytoplasm;Endoplasmicreticulum;Membrane;Nucleus;Phosphoprotein;Polymorphism;Proteomicsidentification;Referenceproteome;Tightjunction;Transmembrane;Transmembranehelix			1.53609
+	0.57695	12.3306	32	+	Cluster 3 (decreased abundance in UC)	Villin-like protein	VILL	O15195-2;O15195;A0A0S2Z5H2;D6R9H2;A0A0S2Z5G7;E9PFV5;C9JUR8;H7BZ43;Q59F86	O15195-2;O15195;A0A0S2Z5H2	actin filament capping;biological regulation;cellular component organization;cellular component organization at cellular level;cellular component organization or biogenesis;cellular component organization or biogenesis at cellular level;cellular process;cytoskeleton organization;negative regulation of actin filament depolymerization;negative regulation of actin filament polymerization;negative re…	structural constituent of cytoskeleton;structural molecule activity	actin cytoskeleton;cell part;cytoskeleton;intracellular non-membrane-bounded organelle;intracellular organelle;intracellular part;non-membrane-bounded organelle;organelle		ACEVEDO_FGFR1_TARGETS_IN_PROSTATE_CANCER_MODEL_UP;ACTIN_CYTOSKELETON;AKT_UP.V1_UP;AKT_UP_MTOR_DN.V1_UP;BORCZUK_MALIGNANT_MESOTHELIOMA_DN;chr3p21;CHYLA_CBFA2T3_TARGETS_UP;CYTOSKELETON;DODD_NASOPHARYNGEAL_CARCINOMA_UP;GRADE_COLON_CANCER_UP;GRAESSMANN_APOPTOSIS_BY_SERUM_DEPRIVATION_UP;GSE14308_INDUCED_VS_NATURAL_TREG_DN;GSE14308_TH2_VS_INDUCED_TREG_UP;GSE17580_TREG_VS_TEFF_UP;GSE17721_12H_VS_24H_PAM…	Actin-binding;Actincapping;Alternativesplicing;Calcium;Completeproteome;Polymorphism;Referenceproteome;Repeat	ADF-H/Gelsolin-like_dom;Gelsolin-like_dom;Villin/Gelsolin;Villin_headpiece;Villin-like	HP	-2.14093
+	0.389363	12.2742	32	+	Cluster 3 (decreased abundance in UC)	Metalloendopeptidase;Meprin A subunit alpha	MEP1A	B7ZL91;Q16819	B7ZL91;Q16819	digestion;multicellular organismal process	binding;catalytic activity;cation binding;endopeptidase activity;hydrolase activity;ion binding;metal ion binding;metalloendopeptidase activity;metallopeptidase activity;peptidase activity;peptidase activity, acting on L-amino acid peptides;transition metal ion binding;zinc ion binding	cell part;extracellular membrane-bounded organelle;extracellular organelle;extracellular region part;extracellular space;extracellular vesicular exosome;integral to membrane;integral to plasma membrane;intrinsic to membrane;intrinsic to plasma membrane;macromolecular complex;membrane;membrane part;membrane-bounded organelle;membrane-bounded vesicle;meprin A complex;organelle;plasma membrane part;…	Protein digestion and absorption	AACTTT_UNKNOWN;ACEVEDO_LIVER_CANCER_WITH_H3K9ME3_UP;CAIRO_HEPATOBLASTOMA_CLASSES_UP;CELL_FRACTION;CERVERA_SDHB_TARGETS_1_DN;CHIANG_LIVER_CANCER_SUBCLASS_PROLIFERATION_UP;chr6p12;CTTTGA_V$LEF1_Q2;DIGESTION;ENDOPEPTIDASE_ACTIVITY;EXTRACELLULAR_REGION;EXTRACELLULAR_REGION_PART;EXTRACELLULAR_SPACE;GSE14769_UNSTIM_VS_40MIN_LPS_BMDM_UP;GSE17721_LPS_VS_CPG_12H_BMDM_UP;GSE17721_LPS_VS_CPG_6H_BMDM_UP;GSE1…	Completeproteome;Disulfidebond;EGF-likedomain;Glycoprotein;Hydrolase;Membrane;Metal-binding;Metalloprotease;Polymorphism;Protease;Proteomicsidentification;Referenceproteome;Signal;Transmembrane;Transmembranehelix;Zinc;Zymogen	ConA-like_dom;EG-like_dom;MAM_dom;MATH;Meprin;MetalloPept_cat_dom;Peptidase_M12A;Peptidase_Metallo;TRAF-like	EGF_3;MAM_1;MAM_2;MATH;ZINC_PROTEASE	-3.62157
+	0.59612	12.234	32	+	Cluster 3 (decreased abundance in UC)	Thioredoxin	TXN	H9ZYJ2;P10599;P10599-2	H9ZYJ2;P10599;P10599-2	activation of protein kinase activity;activation of protein kinase B activity;biological regulation;biosynthetic process;cell communication;cell proliferation;cell redox homeostasis;cell-cell signaling;cellular biosynthetic process;cellular component movement;cellular homeostasis;cellular macromolecule metabolic process;cellular metabolic process;cellular nitrogen compound metabolic process;cellu…	catalytic activity;disulfide oxidoreductase activity;oxidoreductase activity;oxidoreductase activity, acting on a sulfur group of donors;oxidoreductase activity, acting on a sulfur group of donors, disulfide as acceptor;peptide disulfide oxidoreductase activity;protein disulfide oxidoreductase activity	cell part;cytoplasm;cytoplasmic part;cytosol;extracellular membrane-bounded organelle;extracellular organelle;extracellular region part;extracellular vesicular exosome;intracellular membrane-bounded organelle;intracellular organelle;intracellular organelle part;intracellular part;membrane-bounded organelle;membrane-bounded vesicle;mitochondrion;nuclear part;nucleoplasm;nucleus;organelle;organelle…		ABRAHAM_ALPC_VS_MULTIPLE_MYELOMA_DN;BENPORATH_MYC_TARGETS_WITH_EBOX;BERENJENO_TRANSFORMED_BY_RHOA_UP;BLALOCK_ALZHEIMERS_DISEASE_DN;BOHN_PRIMARY_IMMUNODEFICIENCY_SYNDROM_UP;BOYAULT_LIVER_CANCER_SUBCLASS_G3_UP;CAGCTG_V$AP4_Q5;CELL_CELL_SIGNALING;CELL_PROLIFERATION_GO_0008283;CHICAS_RB1_TARGETS_CONFLUENT;chr9q31;DAIRKEE_CANCER_PRONE_RESPONSE_BPA_E2;DANG_BOUND_BY_MYC;DANG_MYC_TARGETS_UP;DANG_REGULATE…	3D-structure;Acetylation;Activator;Alternativesplicing;Completeproteome;Cytoplasm;Directproteinsequencing;Disulfidebond;Electrontransport;Nucleus;Redox-activecenter;Referenceproteome;Secreted;S-nitrosylation;Transcription;Transcriptionregulation;Transport;Ublconjugation	Thioredoxin;Thioredoxin_CS;Thioredoxin_domain;Thioredoxin-like_fold	THIOREDOXIN_1;THIOREDOXIN_2	-1.99058
+	0.53311	12.2338	32	+	Cluster 3 (decreased abundance in UC)	Ribonuclease T2	RNASET2	D6RHI9;A6XND5;O00584;A0A087WZM2;D6REQ6;H0YAE9;A0A087WWI1;Q8TCU1;O00584-2;J3QQ64	D6RHI9;A6XND5;O00584;A0A087WZM2;D6REQ6;H0YAE9	catabolic process;cellular catabolic process;cellular macromolecule catabolic process;cellular macromolecule metabolic process;cellular metabolic process;cellular nitrogen compound metabolic process;cellular process;macromolecule catabolic process;macromolecule metabolic process;metabolic process;nitrogen compound metabolic process;nucleic acid metabolic process;nucleobase-containing compound met…	binding;catalytic activity;endonuclease activity;endonuclease activity, active with either ribo- or deoxyribonucleic acids and producing 3'-phosphomonoesters;endoribonuclease activity;endoribonuclease activity, producing 3'-phosphomonoesters;hydrolase activity;hydrolase activity, acting on ester bonds;nuclease activity;nucleic acid binding;ribonuclease activity;ribonuclease T2 activity;RNA binding	cell part;cytoplasmic part;endoplasmic reticulum lumen;endoplasmic reticulum part;extracellular membrane-bounded organelle;extracellular organelle;extracellular region;extracellular region part;extracellular space;extracellular vesicular exosome;intracellular membrane-bounded organelle;intracellular organelle;intracellular organelle lumen;intracellular organelle part;intracellular part;lysosomal …		BASAKI_YBX1_TARGETS_DN;BENPORATH_MYC_MAX_TARGETS;BIOPOLYMER_CATABOLIC_PROCESS;BIOPOLYMER_METABOLIC_PROCESS;BLALOCK_ALZHEIMERS_DISEASE_DN;BLALOCK_ALZHEIMERS_DISEASE_INCIPIENT_UP;BLALOCK_ALZHEIMERS_DISEASE_UP;BUYTAERT_PHOTODYNAMIC_THERAPY_STRESS_DN;CATABOLIC_PROCESS;CELLULAR_CATABOLIC_PROCESS;CELLULAR_MACROMOLECULE_CATABOLIC_PROCESS;CHICAS_RB1_TARGETS_SENESCENT;chr6q27;DANG_BOUND_BY_MYC;ENK_UV_RESP…	3D-structure;Alternativesplicing;Completeproteome;Diseasemutation;Disulfidebond;Endonuclease;Endoplasmicreticulum;Glycoprotein;Hydrolase;Lysosome;Nuclease;Polymorphism;Proteomicsidentification;Referenceproteome;Secreted;Signal	RNase_T2_AS;RNase_T2-like	RNASE_T2_1;RNASE_T2_2	-2.45054
+	0.445657	12.2152	32	+	Cluster 3 (decreased abundance in UC)	Estradiol 17-beta-dehydrogenase 2	HSD17B2	Q53GD0;P37059;H3BS44;H3BRZ6;H3BNN1;H3BQY3	Q53GD0;P37059;H3BS44	anatomical structure development;biosynthetic process;chordate embryonic development;developmental process;embryo development;embryo development ending in birth or egg hatching;in utero embryonic development;lipid biosynthetic process;lipid metabolic process;metabolic process;organ development;placenta development;primary metabolic process;response to chemical stimulus;response to external stimul…	17-alpha,20-alpha-dihydroxypregn-4-en-3-one dehydrogenase activity;catalytic activity;estradiol 17-beta-dehydrogenase activity;oxidoreductase activity;oxidoreductase activity, acting on CH-OH group of donors;oxidoreductase activity, acting on the CH-OH group of donors, NAD or NADP as acceptor;steroid dehydrogenase activity;steroid dehydrogenase activity, acting on the CH-OH group of donors, NAD o…	cell part;cytoplasmic part;endoplasmic reticulum membrane;endoplasmic reticulum part;integral to membrane;intracellular organelle part;intracellular part;intrinsic to membrane;membrane;membrane part;organelle membrane;organelle part	Steroid hormone biosynthesis	BROWNE_HCMV_INFECTION_18HR_DN;BYSTRYKH_HEMATOPOIESIS_STEM_CELL_AND_BRAIN_QTL_TRANS;CAIRO_LIVER_DEVELOPMENT_DN;CHEN_NEUROBLASTOMA_COPY_NUMBER_GAINS;CHIANG_LIVER_CANCER_SUBCLASS_CTNNB1_DN;chr16q24;CRX_DN.V1_DN;CYTOPLASM;CYTOPLASMIC_PART;ENDOMEMBRANE_SYSTEM;ENDOPLASMIC_RETICULUM;ENDOPLASMIC_RETICULUM_MEMBRANE;ENDOPLASMIC_RETICULUM_PART;FARMER_BREAST_CANCER_APOCRINE_VS_LUMINAL;FEVR_CTNNB1_TARGETS_UP;…	Completeproteome;Lipidbiosynthesis;Lipidmetabolism;Membrane;NAD;Oxidoreductase;Polymorphism;Proteomicsidentification;Referenceproteome;Signal-anchor;Steroidbiosynthesis;Transmembrane;Transmembranehelix	DH_sc/Rdtase_SDR;Glc/ribitol_DH;NAD(P)-bd_dom;Sc_DH/Rdtase_CS	ADH_SHORT	-3.21377
+	0.624234	12.191	32	+	Cluster 3 (decreased abundance in UC)	Canalicular multispecific organic anion transporter 2	ABCC3;MRP3	O15438;O15438-4;Q96QA9;Q59H05;O15438-2;D3DTY0;O15438-5;Q2M3C9;Q86VN9;H0Y8Q6;H0Y9T4;D6RJE5;D6RAB7	O15438;O15438-4;Q96QA9;Q59H05;O15438-2;D3DTY0	bile acid and bile salt transport;bile acid metabolic process;carboxylic acid metabolic process;carboxylic acid transport;cellular ketone metabolic process;cellular metabolic process;cellular process;establishment of localization;lipid metabolic process;metabolic process;monocarboxylic acid metabolic process;monocarboxylic acid transport;organic acid metabolic process;organic acid transport;organ…	active transmembrane transporter activity;adenyl nucleotide binding;adenyl ribonucleotide binding;anion transmembrane transporter activity;ATP binding;ATPase activity;ATPase activity, coupled;ATPase activity, coupled to movement of substances;ATPase activity, coupled to transmembrane movement of substances;binding;catalytic activity;hydrolase activity;hydrolase activity, acting on acid anhydrides…	cell part;integral to membrane;integral to plasma membrane;intrinsic to membrane;intrinsic to plasma membrane;membrane;membrane part;plasma membrane;plasma membrane part	ABC transporters;Bile secretion	ACEVEDO_FGFR1_TARGETS_IN_PROSTATE_CANCER_MODEL_UP;ACTIVE_TRANSMEMBRANE_TRANSPORTER_ACTIVITY;ADENYL_NUCLEOTIDE_BINDING;ADENYL_RIBONUCLEOTIDE_BINDING;ANION_TRANSMEMBRANE_TRANSPORTER_ACTIVITY;ATF2_S_UP.V1_DN;ATF2_UP.V1_DN;ATP_BINDING;ATPASE_ACTIVITY;ATPASE_ACTIVITY_COUPLED;ATPASE_ACTIVITY_COUPLED_TO_MOVEMENT_OF_SUBSTANCES;BARIS_THYROID_CANCER_DN;BENPORATH_ES_WITH_H3K27ME3;BILD_MYC_ONCOGENIC_SIGNATUR…	Alternativesplicing;ATP-binding;Completeproteome;Glycoprotein;Membrane;Nucleotide-binding;Phosphoprotein;Polymorphism;Referenceproteome;Repeat;Transmembrane;Transmembranehelix;Transport	AAA+_ATPase;ABC_transporter_CS;ABC_transporter-like;ABC1_TM_dom;ABCC3;Multidrug-R_assoc;P-loop_NTPase	ABC_TM1F;ABC_TRANSPORTER_1;ABC_TRANSPORTER_2	-1.84866
+	0.601078	12.1841	32	+	Cluster 3 (decreased abundance in UC)	3-mercaptopyruvate sulfurtransferase;Sulfurtransferase	MPST	A0A140VJX3;P25325;P25325-2;Q2VEU1;B1AH49;Q59HD5;Q2VEU0	A0A140VJX3;P25325;P25325-2;Q2VEU1;B1AH49;Q59HD5	biosynthetic process;catabolic process;cellular biosynthetic process;cellular catabolic process;cellular metabolic process;cellular nitrogen compound catabolic process;cellular nitrogen compound metabolic process;cellular process;cyanate catabolic process;cyanate metabolic process;hydrogen sulfide biosynthetic process;hydrogen sulfide metabolic process;metabolic process;nitrogen compound metaboli…	3-mercaptopyruvate sulfurtransferase activity;catalytic activity;sulfurtransferase activity;thiosulfate sulfurtransferase activity;transferase activity;transferase activity, transferring sulfur-containing groups	cell junction;cell part;cell projection;cytoplasmic part;extracellular membrane-bounded organelle;extracellular organelle;extracellular region part;extracellular vesicular exosome;intracellular organelle part;intracellular part;membrane;membrane-bounded organelle;membrane-bounded vesicle;mitochondrial inner membrane;mitochondrial membrane;mitochondrial part;neuron projection;organelle;organelle i…	Cysteine and methionine metabolism;Sulfur relay system	ACEVEDO_METHYLATED_IN_LIVER_CANCER_DN;AGUIRRE_PANCREATIC_CANCER_COPY_NUMBER_DN;BLALOCK_ALZHEIMERS_DISEASE_UP;BOGNI_TREATMENT_RELATED_MYELOID_LEUKEMIA_UP;CATABOLIC_PROCESS;CCCNNGGGAR_V$OLF1_01;CELLULAR_CATABOLIC_PROCESS;chr22q13;DAIRKEE_TERT_TARGETS_UP;DIAZ_CHRONIC_MEYLOGENOUS_LEUKEMIA_UP;GARY_CD5_TARGETS_UP;GRAHAM_CML_QUIESCENT_VS_NORMAL_QUIESCENT_UP;GSE10239_NAIVE_VS_MEMORY_CD8_TCELL_DN;GSE11057…	3D-structure;Acetylation;Alternativesplicing;Celljunction;Completeproteome;Cytoplasm;Directproteinsequencing;Disulfidebond;Mitochondrion;Phosphoprotein;Proteomicsidentification;Pyruvate;Redox-activecenter;Referenceproteome;Repeat;Synapse;Synaptosome;Transferase	Rhodanese-like_dom;Thiosulphate_STrfase_CS	RHODANESE_1;RHODANESE_2;RHODANESE_3	-1.9729
+	0.607739	12.1784	32	+	Cluster 3 (decreased abundance in UC)	Agmatinase, mitochondrial	AGMAT	A0A024QZ78;Q9BSE5	A0A024QZ78;Q9BSE5	agmatine biosynthetic process;amine biosynthetic process;amine metabolic process;biosynthetic process;cellular amine metabolic process;cellular biogenic amine biosynthetic process;cellular biogenic amine metabolic process;cellular biosynthetic process;cellular metabolic process;cellular nitrogen compound biosynthetic process;cellular nitrogen compound metabolic process;cellular process;metabolic …	agmatinase activity;binding;catalytic activity;cation binding;hydrolase activity;hydrolase activity, acting on carbon-nitrogen (but not peptide) bonds;hydrolase activity, acting on carbon-nitrogen (but not peptide) bonds, in linear amidines;ion binding;metal ion binding	cell part;cytoplasmic part;extracellular membrane-bounded organelle;extracellular organelle;extracellular region part;extracellular vesicular exosome;intracellular membrane-bounded organelle;intracellular organelle;intracellular part;membrane-bounded organelle;membrane-bounded vesicle;mitochondrion;organelle;vesicle	Arginine and proline metabolism	ACEVEDO_LIVER_CANCER_DN;ACEVEDO_LIVER_TUMOR_VS_NORMAL_ADJACENT_TISSUE_DN;ACEVEDO_NORMAL_TISSUE_ADJACENT_TO_LIVER_TUMOR_DN;BLALOCK_ALZHEIMERS_DISEASE_UP;BRUINS_UVC_RESPONSE_LATE;CACGTG_V$MYC_Q2;CHEN_METABOLIC_SYNDROM_NETWORK;chr1p36;FOSTER_KDM1A_TARGETS_UP;GSE11057_EFF_MEM_VS_CENT_MEM_CD4_TCELL_DN;GSE11057_NAIVE_CD4_VS_PBMC_CD4_TCELL_UP;GSE11057_NAIVE_VS_EFF_MEMORY_CD4_TCELL_UP;GSE13411_IGM_VS_SWI…	Acetylation;Completeproteome;Hydrolase;Manganese;Metal-binding;Mitochondrion;Polymorphism;Putrescinebiosynthesis;Referenceproteome;Spermidinebiosynthesis;Transitpeptide	Agmatinase-rel;Ureohydrolase;Ureohydrolase_domain;Ureohydrolase_Mn_BS	ARGINASE_1;ARGINASE_2	-1.99587
+	1.58263	12.112	32	+	Cluster 2 (major cluster increased abundance in UC)	Protein disulfide-isomerase A4	ERP70;PDIA4	A0A090N8Y2;P13667;C9JMN9	A0A090N8Y2;P13667	biological regulation;cell redox homeostasis;cellular homeostasis;cellular macromolecule metabolic process;cellular metabolic process;cellular process;cellular protein metabolic process;cellular response to stimulus;cellular response to stress;chaperone-mediated protein folding;establishment of localization;establishment of localization in cell;establishment of protein localization;homeostatic pr…	catalytic activity;intramolecular oxidoreductase activity;intramolecular oxidoreductase activity, interconverting keto- and enol-groups;intramolecular oxidoreductase activity, transposing S-S bonds;isomerase activity;protein disulfide isomerase activity	cell part;cell surface;cytoplasmic membrane-bounded vesicle;cytoplasmic part;cytoplasmic vesicle;endoplasmic reticulum;endoplasmic reticulum lumen;endoplasmic reticulum part;intracellular membrane-bounded organelle;intracellular organelle;intracellular organelle lumen;intracellular organelle part;intracellular part;melanosome;membrane-bounded organelle;membrane-bounded vesicle;membrane-enclosed l…	Protein processing in endoplasmic reticulum;Vibrio cholerae infection	AACTTT_UNKNOWN;BLALOCK_ALZHEIMERS_DISEASE_UP;BROWNE_HCMV_INFECTION_14HR_UP;BROWNE_HCMV_INFECTION_18HR_UP;BROWNE_HCMV_INFECTION_24HR_UP;CACGTG_V$MYC_Q2;CAIRO_HEPATOBLASTOMA_CLASSES_UP;CELLULAR_LOCALIZATION;CHANG_CORE_SERUM_RESPONSE_UP;chr7q35;CUI_GLUCOSE_DEPRIVATION;CYTOPLASM;CYTOPLASMIC_PART;DEBIASI_APOPTOSIS_BY_REOVIRUS_INFECTION_DN;ENDOPLASMIC_RETICULUM;ENDOPLASMIC_RETICULUM_LUMEN;ENDOPLASMIC_R…	3D-structure;Acetylation;Completeproteome;Directproteinsequencing;Disulfidebond;Endoplasmicreticulum;Isomerase;Polymorphism;Redox-activecenter;Referenceproteome;Repeat;Signal	Disulphide_isomerase;Prot_disulphide_isomerase;Protein_diS-isomerase_A4;Thioredoxin_CS;Thioredoxin_domain;Thioredoxin-like_fold	ER_TARGET;THIOREDOXIN_1;THIOREDOXIN_2	1.87151
+	0.293025	12.0949	32	+	Cluster 3 (decreased abundance in UC)	Carbonic anhydrase 2	HEL-76;CA2	V9HW21;P00918;A0A0K0K1L1;E5RID5;E5RK37	V9HW21;P00918;A0A0K0K1L1	anatomical structure development;anatomical structure morphogenesis;anion transport;bicarbonate transport;biological regulation;cation homeostasis;cellular cation homeostasis;cellular chemical homeostasis;cellular homeostasis;cellular ion homeostasis;cellular metabolic process;cellular monovalent inorganic cation homeostasis;cellular process;cellular response to fluid shear stress;cellular respon…	arylesterase activity;binding;carbonate dehydratase activity;carbon-oxygen lyase activity;carboxylic ester hydrolase activity;catalytic activity;cation binding;hydrolase activity;hydrolase activity, acting on ester bonds;hydro-lyase activity;ion binding;lyase activity;metal ion binding;transition metal ion binding;zinc ion binding	apical part of cell;axon;basolateral plasma membrane;cell part;cell projection;cytoplasm;cytoplasmic part;cytosol;extracellular membrane-bounded organelle;extracellular organelle;extracellular region part;extracellular space;extracellular vesicular exosome;intracellular part;membrane;membrane part;membrane-bounded organelle;membrane-bounded vesicle;microvillus;myelin sheath;neuron projection;orga…	Nitrogen metabolism	AAGCACA,MIR-218;AATGTGA,MIR-23A,MIR-23B;ALK_DN.V1_UP;APRELIKOVA_BRCA1_TARGETS;BACOLOD_RESISTANCE_TO_ALKYLATING_AGENTS_UP;BCAT_GDS748_UP;BENPORATH_NANOG_TARGETS;BENPORATH_NOS_TARGETS;BENPORATH_OCT4_TARGETS;BENPORATH_SOX2_TARGETS;BMI1_DN.V1_DN;BMI1_DN_MEL18_DN.V1_DN;BORLAK_LIVER_CANCER_EGF_UP;BROWNE_HCMV_INFECTION_20HR_UP;BURTON_ADIPOGENESIS_6;CAIRO_HEPATOBLASTOMA_DN;CARBON_OXYGEN_LYASE_ACTIVITY;CA…	3D-structure;Acetylation;Cellmembrane;Completeproteome;Cytoplasm;Directproteinsequencing;Diseasemutation;Lyase;Membrane;Metal-binding;Osteopetrosis;Phosphoprotein;Polymorphism;Referenceproteome;Zinc	CA2;Carbonic_anhydrase_a;Carbonic_anhydrase_a-class;Carbonic_anhydrase_a-class_CS	ALPHA_CA_1;ALPHA_CA_2	-4.65079
+	1.49704	12.0139	32	+	Cluster 2 (major cluster increased abundance in UC)	Fibronectin type III domain-containing protein 3B	FNDC3B	Q53EP0;Q53EP0-2;C9JKH7	Q53EP0;Q53EP0-2			cell part;integral to membrane;intrinsic to membrane;membrane part		AACTGGA,MIR-145;AAGTCCA,MIR-422B,MIR-422A;ACATTCC,MIR-1,MIR-206;ACCAAAG,MIR-9;ACEVEDO_LIVER_CANCER_UP;ACTTTAT,MIR-142-5P;AGCACTT,MIR-93,MIR-302A,MIR-302B,MIR-302C,MIR-302D,MIR-372,MIR-373,MIR-520E,MIR-520A,MIR-526B,MIR-520B,MIR-520C,MIR-520D;AGGTGCA,MIR-500;ATGCAGT,MIR-217;ATTCTTT,MIR-186;BOYLAN_MULTIPLE_MYELOMA_C_D_DN;CAGCACT,MIR-512-3P;CAGTATT,MIR-200B,MIR-200C,MIR-429;CASORELLI_ACUTE_PROMYELOC…	Alternativesplicing;Completeproteome;Membrane;Phosphoprotein;Polymorphism;Referenceproteome;Repeat;Transmembrane;Transmembranehelix	FN3_dom;Ig-like_fold	FN3	1.56595
+	1.5298	11.9688	32	+	Cluster 2 (major cluster increased abundance in UC)	Protein PML	PML;PML-RAR	P29590;P29590-5;P29590-4;P29590-2;P29590-9;P29590-3;P29590-8;Q9BZY1;P29590-14;P29590-10;Q59GQ8;Q15156;H3BT29;B4DTK9;H3BVD2;B4DV67;Q9UE85	P29590;P29590-5;P29590-4;P29590-2;P29590-9;P29590-3;P29590-8;Q9BZY1;P29590-14;P29590-10;Q59GQ8;Q15156	activation of caspase activity;aging;anatomical structure morphogenesis;apoptosis;apoptosis in response to endoplasmic reticulum stress;biological regulation;biosynthetic process;branching involved in mammary gland duct morphogenesis;branching morphogenesis of a tube;calcium ion homeostasis;catabolic process;cation homeostasis;cell aging;cell cycle arrest;cell cycle process;cell death;cell differ…	binding;cation binding;cobalt ion binding;DNA binding;enzyme binding;identical protein binding;ion binding;ligand-dependent nuclear receptor activity;metal ion binding;molecular transducer activity;nucleic acid binding;nucleic acid binding transcription factor activity;protein binding;protein binding transcription factor activity;protein dimerization activity;protein heterodimerization activity;p…	cell part;cytoplasm;cytoplasmic part;cytosol;death-inducing signaling complex;early endosome membrane;endoplasmic reticulum part;endosomal part;endosome membrane;extrinsic to endoplasmic reticulum membrane;extrinsic to membrane;extrinsic to organelle membrane;intracellular;intracellular membrane-bounded organelle;intracellular non-membrane-bounded organelle;intracellular organelle;intracellular o…	Acute myeloid leukemia;Endocytosis;Pathways in cancer;Ubiquitin mediated proteolysis	AMUNDSON_POOR_SURVIVAL_AFTER_GAMMA_RADIATION_2G;ANATOMICAL_STRUCTURE_DEVELOPMENT;ANATOMICAL_STRUCTURE_FORMATION;ANATOMICAL_STRUCTURE_MORPHOGENESIS;ANGIOGENESIS;APOPTOSIS_GO;ATF2_S_UP.V1_UP;BIOCARTA_PML_PATHWAY;BLALOCK_ALZHEIMERS_DISEASE_UP;BOSCO_INTERFERON_INDUCED_ANTIVIRAL_MODULE;BROWNE_HCMV_INFECTION_12HR_UP;BROWNE_HCMV_INFECTION_20HR_UP;BROWNE_INTERFERON_RESPONSIVE_GENES;CAGCTG_V$AP4_Q5;CELL_C…	3D-structure;Acetylation;Activator;Alternativesplicing;Antiviraldefense;Apoptosis;Biologicalrhythms;Chromosomalrearrangement;Coiledcoil;Completeproteome;Cytoplasm;DNA-binding;Endoplasmicreticulum;Endosome;Host-virusinteraction;Immunity;Innateimmunity;Isopeptidebond;Membrane;Metal-binding;Nucleus;Phosphoprotein;Polymorphism;Proto-oncogene;Receptor;Referenceproteome;Repeat;Transcription;Transcripti…	DUF3583;Nucl_hormone_rcpt_ligand-bd;Nucl_hrmn_rcpt_lig-bd_core;Retinoic_acid_rcpt;Str_hrmn_rcpt;Znf_B-box;Znf_hrmn_rcpt;Znf_NHR/GATA;Znf_RING;Znf_RING/FYVE/PHD;Znf_RING_CS	NUCLEAR_REC_DBD_1;NUCLEAR_REC_DBD_2;ZF_BBOX;ZF_RING_1;ZF_RING_2	1.6218
+	1.54618	11.9684	32	+	Cluster 2 (major cluster increased abundance in UC)	Hypoxia up-regulated protein 1	HYOU1	Q9Y4L1;A0A087X054;B7Z2N4;B7Z766;E9PJ21;Q05D91;A0A087WWI4;Q6IN67;K7EQK2;Q9Y4L1-2;A0A024R3G0;J3KTF1;B7Z4E6	Q9Y4L1;A0A087X054;B7Z2N4;B7Z766;E9PJ21;Q05D91;A0A087WWI4;Q6IN67;K7EQK2;Q9Y4L1-2	biological regulation;cellular component organization;cellular component organization or biogenesis;cellular macromolecule metabolic process;cellular membrane organization;cellular metabolic process;cellular process;cellular protein metabolic process;cellular response to chemical stimulus;cellular response to hypoxia;cellular response to organic substance;cellular response to oxygen levels;cellul…	adenyl nucleotide binding;adenyl ribonucleotide binding;ATP binding;binding;chaperone binding;nucleotide binding;protein binding;purine nucleotide binding;purine ribonucleoside triphosphate binding;purine ribonucleotide binding;ribonucleotide binding	adherens junction;anchoring junction;cell junction;cell part;cell-substrate adherens junction;cell-substrate junction;cytoplasmic membrane-bounded vesicle lumen;cytoplasmic part;cytoplasmic vesicle part;endocytic vesicle lumen;endoplasmic reticulum;endoplasmic reticulum lumen;endoplasmic reticulum part;extracellular membrane-bounded organelle;extracellular organelle;extracellular region;extracell…	Protein processing in endoplasmic reticulum	ACEVEDO_LIVER_CANCER_UP;ACEVEDO_LIVER_TUMOR_VS_NORMAL_ADJACENT_TISSUE_UP;ACTGTGA,MIR-27A,MIR-27B;ATTCTTT,MIR-186;BAE_BRCA1_TARGETS_DN;BENPORATH_EED_TARGETS;BLALOCK_ALZHEIMERS_DISEASE_DN;BLUM_RESPONSE_TO_SALIRASIB_UP;CAGGTG_V$E12_Q6;chr11q23;CTACTGT,MIR-199A;CYTOPLASM;CYTOPLASMIC_PART;DEBIASI_APOPTOSIS_BY_REOVIRUS_INFECTION_DN;DOUGLAS_BMI1_TARGETS_UP;ENDOPLASMIC_RETICULUM;ENK_UV_RESPONSE_EPIDERMIS…	Acetylation;Alternativesplicing;ATP-binding;Chaperone;Completeproteome;Directproteinsequencing;Endoplasmicreticulum;Glycoprotein;Nucleotide-binding;Phosphoprotein;Proteomicsidentification;Referenceproteome;Signal;Stressresponse	Heat_shock_70_CS;Hsp_70_fam;HSP70_C;HSP70_peptide-bd	HSP70_2;HSP70_3	1.77291
+	2.04242	11.8529	32	+	Cluster 2 (major cluster increased abundance in UC)	Signal transducer and activator of transcription 1-alpha/beta	STAT1	P42224;E7EPD2;D2KFR9;E7ENM1;A5D905;E9PH66;Q67C41;H7BZ88	P42224	anatomical structure development;apoptosis;biological regulation;biosynthetic process;blood circulation;cell death;cell differentiation;cell differentiation involved in kidney development;cell differentiation involved in metanephros development;cell proliferation;cell proliferation involved in kidney development;cell proliferation involved in metanephros development;cell surface receptor linked s…	binding;core promoter binding;core promoter proximal region DNA binding;core promoter proximal region sequence-specific DNA binding;core promoter sequence-specific DNA binding;cytokine receptor binding;DNA binding;double-stranded DNA binding;enzyme binding;identical protein binding;molecular transducer activity;nucleic acid binding;nucleic acid binding transcription factor activity;protein bindin…	axon;cell part;cell projection;chromatin;chromosomal part;cytoplasm;cytoplasmic part;cytosol;dendrite;intracellular membrane-bounded organelle;intracellular non-membrane-bounded organelle;intracellular organelle;intracellular organelle part;intracellular part;membrane-bounded organelle;neuron projection;non-membrane-bounded organelle;nuclear chromatin;nuclear chromosome part;nuclear part;nucleolu…	Chemokine signaling pathway;Hepatitis C;Jak-STAT signaling pathway;ko05152;Leishmaniasis;Measles;Osteoclast differentiation;Pancreatic cancer;Pathways in cancer;Toll-like receptor signaling pathway;Toxoplasmosis	ALTEMEIER_RESPONSE_TO_LPS_WITH_MECHANICAL_VENTILATION;APOPTOSIS_GO;APOPTOTIC_PROGRAM;BAELDE_DIABETIC_NEPHROPATHY_DN;BASSO_CD40_SIGNALING_UP;BENNETT_SYSTEMIC_LUPUS_ERYTHEMATOSUS;BENPORATH_CYCLING_GENES;BENPORATH_ES_CORE_NINE_CORRELATED;BERTUCCI_MEDULLARY_VS_DUCTAL_BREAST_CANCER_UP;BIOCARTA_BIOPEPTIDES_PATHWAY;BIOCARTA_CHEMICAL_PATHWAY;BIOCARTA_EGF_PATHWAY;BIOCARTA_GLEEVEC_PATHWAY;BIOCARTA_IL10_PAT…	3D-structure;Acetylation;Activator;Alternativesplicing;Antiviraldefense;Coiledcoil;Completeproteome;Cytoplasm;Directproteinsequencing;Diseasemutation;DNA-binding;Host-virusinteraction;Isopeptidebond;Nucleus;Phosphoprotein;Polymorphism;Referenceproteome;SH2domain;Transcription;Transcriptionregulation;Ublconjugation	EF-hand-dom_pair;p53-like_TF_DNA-bd;SH2;STAT;STAT_TF_alpha;STAT_TF_coiled-coil;STAT_TF_DNA-bd;STAT_TF_DNA-bd_sub;STAT_TF_prot_interaction;STAT1_TAZ2-bd_C	SH2	2.84389
+	0.641987	11.8151	32	+	Cluster 3 (decreased abundance in UC)	Tax1-binding protein 3	TAX1BP3	O14907;A0A087X282	O14907;A0A087X282	biological regulation;cell surface receptor linked signaling pathway;cellular process;cellular response to stimulus;intracellular signal transduction;negative regulation of biological process;negative regulation of cell communication;negative regulation of cell proliferation;negative regulation of cellular process;negative regulation of protein localization at cell surface;negative regulation of …	binding;protein binding;protein C-terminus binding	actin cytoskeleton;cell part;cytoplasm;cytoplasmic part;cytoskeleton;cytosol;extracellular membrane-bounded organelle;extracellular organelle;extracellular region part;extracellular vesicular exosome;intracellular membrane-bounded organelle;intracellular non-membrane-bounded organelle;intracellular organelle;intracellular part;membrane;membrane-bounded organelle;membrane-bounded vesicle;non-membr…		ACOSTA_PROLIFERATION_INDEPENDENT_MYC_TARGETS_DN;AMBROSINI_FLAVOPIRIDOL_TREATMENT_TP53;BIOCARTA_TID_PATHWAY;BLALOCK_ALZHEIMERS_DISEASE_INCIPIENT_UP;BLALOCK_ALZHEIMERS_DISEASE_UP;BOYAULT_LIVER_CANCER_SUBCLASS_G1_UP;BRUINS_UVC_RESPONSE_VIA_TP53_GROUP_A;CAIRO_HEPATOBLASTOMA_UP;CELL_SURFACE_RECEPTOR_LINKED_SIGNAL_TRANSDUCTION_GO_0007166;CHARAFE_BREAST_CANCER_LUMINAL_VS_BASAL_DN;CHEMNITZ_RESPONSE_TO_PR…	3D-structure;Acetylation;Cellmembrane;Completeproteome;Cytoplasm;Membrane;Nucleus;Phosphoprotein;Proteomicsidentification;Referenceproteome;Wntsignalingpathway	PDZ;Tax1-binding_p3	PDZ	-1.69982
+	1.66028	11.8009	32	+	Cluster 2 (major cluster increased abundance in UC)	Gamma-interferon-inducible protein 16	IFI16	D3DUZ3;Q16666-2;Q16666;Q16666-6;Q16666-3;A0A0A0MRB1;H3BM18;X6RHM1;H3BVE6;H3BR88;H3BR65	D3DUZ3;Q16666-2;Q16666;Q16666-6;Q16666-3	activation of immune response;activation of innate immune response;anatomical structure development;autophagy;biological regulation;catabolic process;cell communication;cell differentiation;cell proliferation;cellular catabolic process;cellular developmental process;cellular metabolic process;cellular process;cellular response to abiotic stimulus;cellular response to external stimulus;cellular re…	binding;core promoter binding;core promoter proximal region DNA binding;core promoter proximal region sequence-specific DNA binding;DNA binding;double-stranded DNA binding;identical protein binding;nucleic acid binding;nucleic acid binding transcription factor activity;protein binding;regulatory region DNA binding;regulatory region nucleic acid binding;RNA polymerase II core promoter proximal reg…	cell part;cytoplasm;cytoplasmic part;cytosol;intracellular membrane-bounded organelle;intracellular non-membrane-bounded organelle;intracellular organelle;intracellular organelle part;intracellular part;membrane;membrane-bounded organelle;non-membrane-bounded organelle;nuclear body;nuclear part;nuclear speck;nucleolus;nucleoplasm;nucleoplasm part;nucleus;organelle;organelle part		ANATOMICAL_STRUCTURE_DEVELOPMENT;APOPTOSIS_GO;AZARE_NEOPLASTIC_TRANSFORMATION_BY_STAT3_DN;BASAKI_YBX1_TARGETS_DN;BENPORATH_NANOG_TARGETS;BENPORATH_NOS_TARGETS;BENPORATH_OCT4_TARGETS;BENPORATH_SOX2_TARGETS;BLALOCK_ALZHEIMERS_DISEASE_UP;BONOME_OVARIAN_CANCER_SURVIVAL_OPTIMAL_DEBULKING;BOWIE_RESPONSE_TO_EXTRACELLULAR_MATRIX;BOWIE_RESPONSE_TO_TAMOXIFEN;BOYAULT_LIVER_CANCER_SUBCLASS_G5_DN;BOYLAN_MULTI…	3D-structure;Acetylation;Activator;Alternativesplicing;Apoptosis;Autophagy;Completeproteome;Cytoplasm;DNA-binding;Immunity;Inflammatoryresponse;Innateimmunity;Isopeptidebond;Nucleus;Phosphoprotein;Polymorphism;Referenceproteome;Repeat;Repressor;Transcription;Transcriptionregulation;Ublconjugation	DAPIN;HIN200/IF120x;NA-bd_OB-fold	DAPIN;HIN_200	1.98281
+	0.579867	11.7571	32	+	Cluster 3 (decreased abundance in UC)	Acyl-coenzyme A thioesterase 11	ACOT11	Q8WXI4-2;Q8WXI4	Q8WXI4-2;Q8WXI4	biological regulation;carboxylic acid metabolic process;cellular ketone metabolic process;cellular lipid metabolic process;cellular metabolic process;cellular process;cellular response to stimulus;fatty acid metabolic process;intracellular signal transduction;lipid metabolic process;metabolic process;monocarboxylic acid metabolic process;organic acid metabolic process;oxoacid metabolic process;pr…	acyl-CoA hydrolase activity;binding;carboxylic ester hydrolase activity;catalytic activity;CoA hydrolase activity;hydrolase activity;hydrolase activity, acting on ester bonds;lipid binding;thiolester hydrolase activity	cell part;cytoplasm;extracellular membrane-bounded organelle;extracellular organelle;extracellular region part;extracellular vesicular exosome;intracellular part;membrane-bounded organelle;membrane-bounded vesicle;organelle;vesicle		ACTGTGA,MIR-27A,MIR-27B;BARRIER_COLON_CANCER_RECURRENCE_DN;CACTGTG,MIR-128A,MIR-128B;CAGGTG_V$E12_Q6;CCACACA,MIR-147;chr1p32;GGGAGGRR_V$MAZ_Q6;GGGCGGR_V$SP1_Q6;GSE10325_MYELOID_VS_LUPUS_MYELOID_UP;GSE13485_DAY1_VS_DAY7_YF17D_VACCINE_PBMC_UP;GSE1432_1H_VS_24H_IFNG_MICROGLIA_UP;GSE1460_INTRATHYMIC_T_PROGENITOR_VS_NAIVE_CD4_TCELL_CORD_BLOOD_DN;GSE14769_UNSTIM_VS_360MIN_LPS_BMDM_UP;GSE17721_CTRL_VS_C…	3D-structure;Alternativesplicing;Completeproteome;Cytoplasm;Hydrolase;Polymorphism;Referenceproteome;Repeat;Serineesterase	HotDog_dom;START_lipid-bd_dom;START-like_dom;Thioestr_supf	START	-2.08131
+	0.539756	11.7339	32	+	Cluster 3 (decreased abundance in UC)	Hydroxyacyl-coenzyme A dehydrogenase, mitochondrial	HADH	B3KTT6;A0A0D9SFP2;A0A140VK76;E9PF18;Q16836;Q16836-3;Q16836-2;A0A0A0MSE2;B2RB06;A0A1W2PNM1;A0A1W2PQV5;A0A1W2PQ78;A0A1W2PQC2;A0A1W2PRT2;A0A1W2PQ55;A0A1W2PP40	B3KTT6;A0A0D9SFP2;A0A140VK76;E9PF18;Q16836;Q16836-3;Q16836-2;A0A0A0MSE2;B2RB06;A0A1W2PNM1;A0A1W2PQV5;A0A1W2PQ78	biological regulation;carboxylic acid catabolic process;carboxylic acid metabolic process;catabolic process;cellular catabolic process;cellular ketone metabolic process;cellular lipid catabolic process;cellular lipid metabolic process;cellular metabolic process;cellular process;fatty acid beta-oxidation;fatty acid catabolic process;fatty acid metabolic process;fatty acid oxidation;lipid catabolic…	3-hydroxyacyl-CoA dehydrogenase activity;binding;catalytic activity;coenzyme binding;cofactor binding;NAD binding;NAD+ binding;nucleotide binding;oxidoreductase activity;oxidoreductase activity, acting on CH-OH group of donors;oxidoreductase activity, acting on the CH-OH group of donors, NAD or NADP as acceptor	cell part;cytoplasm;cytoplasmic part;intracellular membrane-bounded organelle;intracellular organelle;intracellular organelle lumen;intracellular organelle part;intracellular part;membrane;membrane-bounded organelle;membrane-enclosed lumen;mitochondrial inner membrane;mitochondrial matrix;mitochondrial membrane;mitochondrial part;mitochondrion;nuclear part;nucleoplasm;organelle;organelle inner me…	Butanoate metabolism;Caprolactam degradation;Fatty acid elongation in mitochondria;Fatty acid metabolism;Geraniol degradation;Lysine degradation;Tryptophan metabolism;Valine, leucine and isoleucine degradation	ACEVEDO_LIVER_CANCER_DN;ACEVEDO_NORMAL_TISSUE_ADJACENT_TO_LIVER_TUMOR_DN;ALCALAY_AML_BY_NPM1_LOCALIZATION_DN;BANDRES_RESPONSE_TO_CARMUSTIN_MGMT_24HR_DN;BANDRES_RESPONSE_TO_CARMUSTIN_MGMT_48HR_DN;BANDRES_RESPONSE_TO_CARMUSTIN_WITHOUT_MGMT_24HR_DN;BLALOCK_ALZHEIMERS_DISEASE_DN;BLALOCK_ALZHEIMERS_DISEASE_INCIPIENT_DN;BOYAULT_LIVER_CANCER_SUBCLASS_G123_DN;BROWNE_HCMV_INFECTION_48HR_UP;BURTON_ADIPOGEN…	3D-structure;Acetylation;Alternativesplicing;Completeproteome;Diseasemutation;Fattyacidmetabolism;Lipidmetabolism;Mitochondrion;NAD;Oxidoreductase;Polymorphism;Proteomicsidentification;Referenceproteome;Transitpeptide	3HC_DH_C;3-OHacyl-CoA_DH;3-OHacyl-CoA_DH_CS;3-OHacyl-CoA_DH_NAD-bd;6PGD_dom_2;6-PGluconate_DH_C-like;NAD(P)-bd_dom	3HCDH	-2.32077
+	1.71541	11.7295	32	+	Cluster 2 (major cluster increased abundance in UC)	Peroxiredoxin-4	HEL-S-97n;PRDX4	V9HW63;Q13162;H7C3T4;A6NJJ0;A6NG45	V9HW63;Q13162;H7C3T4	4-hydroxyproline metabolic process;amine metabolic process;anatomical structure development;biological regulation;carboxylic acid metabolic process;cell redox homeostasis;cellular amine metabolic process;cellular amino acid metabolic process;cellular component organization;cellular component organization at cellular level;cellular component organization or biogenesis;cellular component organizati…	antioxidant activity;catalytic activity;oxidoreductase activity;oxidoreductase activity, acting on paired donors, with incorporation or reduction of molecular oxygen;oxidoreductase activity, acting on peroxide as acceptor;peroxidase activity;peroxiredoxin activity;thioredoxin peroxidase activity	cell part;cytoplasmic part;cytosol;endoplasmic reticulum;extracellular membrane-bounded organelle;extracellular organelle;extracellular region part;extracellular space;extracellular vesicular exosome;intracellular membrane-bounded organelle;intracellular organelle;intracellular part;membrane-bounded organelle;membrane-bounded vesicle;mitochondrion;nucleus;organelle;smooth endoplasmic reticulum;ve…		AACTTT_UNKNOWN;AFFAR_YY1_TARGETS_DN;ANTIOXIDANT_ACTIVITY;BAE_BRCA1_TARGETS_UP;BASSO_B_LYMPHOCYTE_NETWORK;BIOPOLYMER_METABOLIC_PROCESS;BIOPOLYMER_MODIFICATION;BLALOCK_ALZHEIMERS_DISEASE_DN;BORCZUK_MALIGNANT_MESOTHELIOMA_UP;BRUNO_HEMATOPOIESIS;BURTON_ADIPOGENESIS_8;CAIRO_HEPATOBLASTOMA_CLASSES_UP;CASORELLI_ACUTE_PROMYELOCYTIC_LEUKEMIA_DN;CELLULAR_MACROMOLECULE_METABOLIC_PROCESS;CELLULAR_PROTEIN_MET…	3D-structure;Antioxidant;Completeproteome;Cytoplasm;Directproteinsequencing;Disulfidebond;Oxidoreductase;Peroxidase;Proteomicsidentification;Redox-activecenter;Referenceproteome;Secreted;Signal	AhpC/TSA;Peroxiredoxin_AhpC-typ;Peroxiredoxin_C;Thioredoxin-like_fold	THIOREDOXIN_2	2.097
+	0.550965	11.6716	32	+	Cluster 3 (decreased abundance in UC)			B4DE59;K7EMS3;K7ELP7;K7ESE1;C9JTG5;A4FUA1;Q16195;CON__Q8N1A0;Q8N1A0-2;Q8N1A0	B4DE59	adherens junction assembly;adherens junction organization;biological adhesion;cell adhesion;cell junction assembly;cell junction organization;cell-cell junction assembly;cell-cell junction organization;cellular component assembly;cellular component assembly at cellular level;cellular component organization;cellular component organization at cellular level;cellular component organization or biogen…	molecular transducer activity;signal transducer activity;structural molecule activity	adherens junction;anchoring junction;catenin complex;cell junction;cell part;cell-cell adherens junction;cell-cell junction;cytoskeletal part;extrinsic to membrane;extrinsic to plasma membrane;intermediate filament;intracellular organelle part;intracellular part;macromolecular complex;membrane part;organelle part;plasma membrane part;protein complex			Coiledcoil;Intermediatefilament	Armadillo;ARM-like;ARM-type_fold;Beta-catenin;IF;Intermediate_filament_CS;Plakoglobin;Prefoldin	ARM_REPEAT;IF	-2.26613
+	1.63844	11.6442	32	+	Cluster 2 (major cluster increased abundance in UC)	Proteasome activator complex subunit 2	PSME2	Q86SZ7;Q2TNB3;A0A087X1Z3;Q9UL46;H0YM70;Q6FHK9;H0YKU2;H0YLG1;H0YLD2	Q86SZ7;Q2TNB3;A0A087X1Z3;Q9UL46;H0YM70;Q6FHK9	activation of immune response;activation of innate immune response;anaphase-promoting complex-dependent proteasomal ubiquitin-dependent protein catabolic process;antigen processing and presentation;antigen processing and presentation of exogenous antigen;antigen processing and presentation of exogenous peptide antigen;antigen processing and presentation of exogenous peptide antigen via MHC class …		cell part;cytoplasmic part;cytosol;extracellular membrane-bounded organelle;extracellular organelle;extracellular region part;extracellular vesicular exosome;intracellular organelle part;intracellular part;macromolecular complex;membrane;membrane-bounded organelle;membrane-bounded vesicle;nuclear part;nucleoplasm;organelle;organelle part;proteasome activator complex;proteasome complex;protein com…	Antigen processing and presentation;Proteasome	CAIRO_HEPATOBLASTOMA_CLASSES_DN;CHICAS_RB1_TARGETS_SENESCENT;chr14q11;CREIGHTON_ENDOCRINE_THERAPY_RESISTANCE_2;DURAND_STROMA_MAX_UP;FLECHNER_BIOPSY_KIDNEY_TRANSPLANT_OK_VS_DONOR_UP;GNF2_ELAC2;GNF2_HDAC1;GNF2_SMC1L1;GOLDRATH_EFF_VS_MEMORY_CD8_TCELL_DN;GOLDRATH_NAIVE_VS_EFF_CD8_TCELL_UP;GSE10325_BCELL_VS_LUPUS_BCELL_DN;GSE10325_CD4_TCELL_VS_LUPUS_CD4_TCELL_DN;GSE10325_MYELOID_VS_LUPUS_MYELOID_DN;GS…	Acetylation;Completeproteome;Directproteinsequencing;Phosphoprotein;Polymorphism;Proteasome;Proteomicsidentification;Referenceproteome	Proteasome_activ_pa28;Proteasome_activ_pa28_C;Proteasome_activ_pa28_N		1.98613
+	0.538313	11.5607	32	+	Cluster 3 (decreased abundance in UC)	Retinal dehydrogenase 1	HEL-S-53e;ALDH1A1;HEL-9	V9HW83;P00352;V9HVX6;B4DDF8;B4DXX3;Q59EJ0;Q5SYQ7;Q5SYQ9;Q5SYQ8	V9HW83;P00352;V9HVX6;B4DDF8;B4DXX3	alcohol metabolic process;biological regulation;cellular aldehyde metabolic process;cellular hormone metabolic process;cellular lipid metabolic process;cellular metabolic process;cellular process;diterpenoid metabolic process;ethanol metabolic process;ethanol oxidation;fat-soluble vitamin metabolic process;hormone metabolic process;isoprenoid metabolic process;lipid metabolic process;metabolic pr…	3-chloroallyl aldehyde dehydrogenase activity;aldehyde dehydrogenase (NAD) activity;androgen binding;benzaldehyde dehydrogenase (NAD+) activity;binding;catalytic activity;enzyme activator activity;enzyme regulator activity;GTPase activator activity;GTPase regulator activity;hormone binding;lipid binding;nucleoside-triphosphatase regulator activity;oxidoreductase activity;oxidoreductase activity, …	cell part;cytoplasm;cytoplasmic part;cytosol;extracellular membrane-bounded organelle;extracellular organelle;extracellular region part;extracellular vesicular exosome;intracellular part;membrane-bounded organelle;membrane-bounded vesicle;organelle;vesicle	Retinol metabolism	AACTTT_UNKNOWN;ABDULRAHMAN_KIDNEY_CANCER_VHL_DN;BERENJENO_TRANSFORMED_BY_RHOA_DN;BERENJENO_TRANSFORMED_BY_RHOA_FOREVER_UP;BERTUCCI_INVASIVE_CARCINOMA_DUCTAL_VS_LOBULAR_DN;BOCHKIS_FOXA2_TARGETS;BOQUEST_STEM_CELL_UP;BOYAULT_LIVER_CANCER_SUBCLASS_G1_DN;BROWNE_HCMV_INFECTION_24HR_DN;CAGCTG_V$AP4_Q5;CAGGTG_V$E12_Q6;CASORELLI_ACUTE_PROMYELOCYTIC_LEUKEMIA_DN;CHIARADONNA_NEOPLASTIC_TRANSFORMATION_KRAS_DN…	3D-structure;Acetylation;Completeproteome;Cytoplasm;Directproteinsequencing;NAD;Oxidoreductase;Phosphoprotein;Polymorphism;Referenceproteome	Ald_DH/histidinol_DH;Ald_DH_C;Ald_DH_CS_CYS;Ald_DH_CS_GLU;Ald_DH_N;Aldehyde_DH_dom	ALDEHYDE_DEHYDR_CYS;ALDEHYDE_DEHYDR_GLU	-2.40714
+	1.73377	11.5133	32	+	Cluster 2 (major cluster increased abundance in UC)	HLA class II histocompatibility antigen gamma chain;Tyrosine-protein kinase receptor	CD74;CD74-Ntrk1 fusion gene;CD74/ROS fusion;CD74-ROS1_C6;R32	P04233-2;U6FVB0;P04233;H0YBZ2;A9YLN4;M1VPF6;B4DUJ2;H0YBZ8;E7ESL3;P04233-3;E7EQJ3;E7ER71	P04233-2;U6FVB0;P04233;H0YBZ2;A9YLN4;M1VPF6;B4DUJ2	activation of MAPK activity;adaptive immune response;adaptive immune response based on somatic recombination of immune receptors built from immunoglobulin superfamily domains;antigen processing and presentation;antigen processing and presentation of endogenous antigen;antigen processing and presentation of exogenous antigen;antigen processing and presentation of exogenous peptide antigen;antigen …	adenyl nucleotide binding;adenyl ribonucleotide binding;antigen binding;ATP binding;beta-amyloid binding;binding;catalytic activity;cytokine binding;cytokine receptor activity;identical protein binding;kinase activity;macrophage migration inhibitory factor binding;MHC class II protein binding;MHC class II protein binding, via antigen binding groove;MHC class II protein complex binding;MHC protein…	cell part;cell surface;clathrin coated vesicle membrane;clathrin-coated endocytic vesicle membrane;coated vesicle membrane;cytoplasmic part;cytoplasmic vesicle membrane;cytoplasmic vesicle part;endocytic vesicle membrane;endoplasmic reticulum part;endosome;ER to Golgi transport vesicle membrane;external side of plasma membrane;extracellular membrane-bounded organelle;extracellular organelle;extra…	Antigen processing and presentation;ko05152	ACEVEDO_LIVER_CANCER_UP;ADAPTIVE_IMMUNE_RESPONSE;ADAPTIVE_IMMUNE_RESPONSE_GO_0002460;ALCALA_APOPTOSIS;APOPTOSIS_GO;BASSO_CD40_SIGNALING_UP;BEIER_GLIOMA_STEM_CELL_DN;BIOSYNTHETIC_PROCESS;BOQUEST_STEM_CELL_DN;BYSTRYKH_HEMATOPOIESIS_STEM_CELL_QTL_TRANS;CAGGTA_V$AREB6_01;CAMP_UP.V1_UP;CARBOXYLIC_ACID_METABOLIC_PROCESS;CAVARD_LIVER_CANCER_MALIGNANT_VS_BENIGN;CELL_DEVELOPMENT;CELL_PROLIFERATION_GO_0008…	3D-structure;Adaptiveimmunity;Alternativesplicing;ATP-binding;Cellmembrane;Chaperone;Completeproteome;Directproteinsequencing;Disulfidebond;Endoplasmicreticulum;Endosome;Glycoprotein;Golgiapparatus;Immunity;Kinase;Lysosome;Membrane;Nucleotide-binding;Phosphoprotein;Proteoglycan;Proteomicsidentification;Receptor;Referenceproteome;Repeat;Signal-anchor;Transferase;Transmembrane;Transmembranehelix;Ty…	FN3_dom;Ig-like_fold;Kinase-like_dom;MHC_II-assoc_invar/CLIP_MHC-bd;MHC_II-assoc_invar_chain;MHC_II-assoc_invariant_trimer;Prot_kinase_dom;Protein_kinase_ATP_BS;Ser-Thr/Tyr_kinase_cat_dom;Thyroglobulin_1;Tyr_kinase_AS;Tyr_kinase_cat_dom;Tyr_kinase_rcpt_2_CS	PROTEIN_KINASE_ATP;PROTEIN_KINASE_DOM;PROTEIN_KINASE_TYR;RECEPTOR_TYR_KIN_II;THYROGLOBULIN_1_1;THYROGLOBULIN_1_2	2.28436
+	0.648647	11.4725	32	+	Cluster 3 (decreased abundance in UC)	Non-specific lipid-transfer protein	SCP2	B2R761;P22307;P22307-7;P22307-8;P22307-4;E9PLD1;P22307-2;Q59HG9;P22307-6;P22307-3;B4E0J3;H0YF61;H0YCB0;H0YD06;P22307-5	B2R761;P22307;P22307-7;P22307-8;P22307-4	bile acid biosynthetic process;bile acid metabolic process;biological regulation;biosynthetic process;C21-steroid hormone biosynthetic process;C21-steroid hormone metabolic process;carboxylic acid biosynthetic process;carboxylic acid catabolic process;carboxylic acid metabolic process;catabolic process;cellular biosynthetic process;cellular catabolic process;cellular component organization;cellul…	binding;C-acyltransferase activity;carboxylic acid binding;catalytic activity;cholesterol binding;coenzyme binding;cofactor binding;fatty acid binding;fatty-acyl-CoA binding;lipid binding;lipid transporter activity;monocarboxylic acid binding;oleic acid binding;phosphatidylinositol transporter activity;phospholipid transporter activity;propanoyl-CoA C-acyltransferase activity;protein binding;rece…	cell part;cytoplasm;cytoplasmic part;extracellular membrane-bounded organelle;extracellular organelle;extracellular region part;extracellular vesicular exosome;intracellular membrane-bounded organelle;intracellular organelle;intracellular organelle lumen;intracellular organelle part;intracellular part;macromolecular complex;membrane;membrane-bounded organelle;membrane-bounded vesicle;membrane-enc…	Peroxisome;PPAR signaling pathway;Primary bile acid biosynthesis	ACEVEDO_METHYLATED_IN_LIVER_CANCER_DN;BENPORATH_SUZ12_TARGETS;BERENJENO_TRANSFORMED_BY_RHOA_DN;BIOSYNTHETIC_PROCESS;BLALOCK_ALZHEIMERS_DISEASE_DN;BURTON_ADIPOGENESIS_5;BURTON_ADIPOGENESIS_6;CADWELL_ATG16L1_TARGETS_UP;CAIRO_HEPATOBLASTOMA_DN;CELLULAR_LIPID_METABOLIC_PROCESS;CHIANG_LIVER_CANCER_SUBCLASS_PROLIFERATION_DN;chr1p32;COULOUARN_TEMPORAL_TGFB1_SIGNATURE_DN;CYTOPLASM;CYTOPLASMIC_PART;DAZARD…	3D-structure;Acetylation;Acyltransferase;Alternativeinitiation;Alternativepromoterusage;Alternativesplicing;Completeproteome;Cytoplasm;Directproteinsequencing;Lipid-binding;Lipidtransport;Mitochondrion;Peroxisome;Phosphoprotein;Polymorphism;Referenceproteome;Transferase;Transport	SCP2_sterol-bd_dom;Thiolase_acyl_enz_int_AS;Thiolase_C;Thiolase_CS;Thiolase_N;Thiolase-like;Thiolase-like_subgr	THIOLASE_1;THIOLASE_2	-1.64111
+	1.92148	11.4539	32	+	Cluster 2 (major cluster increased abundance in UC)	Rho GDP-dissociation inhibitor 2	ARHGDIB	A0A024RAS5;P52566;B2R4F3;F5H3P3;H0YGX7;F5H6Q0;F5H2R5	A0A024RAS5;P52566;B2R4F3;F5H3P3;H0YGX7;F5H6Q0;F5H2R5	actin cytoskeleton organization;actin filament-based process;biological regulation;cellular component movement;cellular component organization;cellular component organization at cellular level;cellular component organization or biogenesis;cellular component organization or biogenesis at cellular level;cellular process;cellular response to stimulus;cytoskeleton organization;developmental process;i…	catalytic activity;enzyme activator activity;enzyme regulator activity;GDP-dissociation inhibitor activity;GTPase activator activity;GTPase activity;GTPase regulator activity;hydrolase activity;hydrolase activity, acting on acid anhydrides;hydrolase activity, acting on acid anhydrides, in phosphorus-containing anhydrides;nucleoside-triphosphatase activity;nucleoside-triphosphatase regulator activ…	cell part;cytoplasm;cytoplasmic membrane-bounded vesicle;cytoplasmic part;cytoplasmic vesicle;cytoskeleton;cytosol;extracellular membrane-bounded organelle;extracellular organelle;extracellular region part;extracellular vesicular exosome;intracellular membrane-bounded organelle;intracellular non-membrane-bounded organelle;intracellular organelle;intracellular part;membrane-bounded organelle;membr…	Neurotrophin signaling pathway;Vasopressin-regulated water reabsorption	ACEVEDO_LIVER_CANCER_WITH_H3K27ME3_UP;ACTIN_CYTOSKELETON_ORGANIZATION_AND_BIOGENESIS;ACTIN_FILAMENT_BASED_PROCESS;AZARE_NEOPLASTIC_TRANSFORMATION_BY_STAT3_DN;BENPORATH_CYCLING_GENES;BIOCARTA_CASPASE_PATHWAY;BIOCARTA_D4GDI_PATHWAY;BIOCARTA_FAS_PATHWAY;BIOCARTA_HIVNEF_PATHWAY;BIOCARTA_TNFR1_PATHWAY;BOQUEST_STEM_CELL_CULTURED_VS_FRESH_UP;BOYAULT_LIVER_CANCER_SUBCLASS_G5_DN;BUYTAERT_PHOTODYNAMIC_THER…	3D-structure;Acetylation;Completeproteome;Cytoplasm;Directproteinsequencing;GTPaseactivation;Phosphoprotein;Proteomicsidentification;Referenceproteome	Ig_E-set;Rho_GDI;RhoGDI_domain		2.56335
+	1.59142	11.4449	32	+	Cluster 2 (major cluster increased abundance in UC)	Uncharacterized protein C17orf62	C17orf62	A0A024R8W9;Q9BQA9-2;Q9BQA9;J3QRZ2;J3QLB7;J3QKS6;J3QRG5;J3KSJ5;J3KTF4;J3QKZ6;H0Y2X1;J3KTI1;J3KSB6;J3KS78;J3QS53	A0A024R8W9;Q9BQA9-2;Q9BQA9;J3QRZ2;J3QLB7;J3QKS6;J3QRG5;J3KSJ5;J3KTF4			cell part;integral to membrane;intrinsic to membrane;membrane part			Alternativesplicing;Completeproteome;Membrane;Proteomicsidentification;Referenceproteome;Transmembrane;Transmembranehelix	DUF4564		1.78361
+	2.17381	11.3897	32	+	Cluster 2 (major cluster increased abundance in UC)	Interferon-induced guanylate-binding protein 1	GBP1	P32455;B4DNS2	P32455;B4DNS2	biological regulation;cell surface receptor linked signaling pathway;cellular process;cellular response to chemical stimulus;cellular response to cytokine stimulus;cellular response to interferon-gamma;cellular response to organic substance;cellular response to stimulus;cytokine-mediated signaling pathway;defense response;defense response to virus;immune effector process;immune system process;int…	actin binding;binding;catalytic activity;cytokine binding;cytoskeletal protein binding;enzyme binding;GTP binding;GTPase activity;guanyl nucleotide binding;guanyl ribonucleotide binding;heat shock protein binding;Hsp90 protein binding;hydrolase activity;hydrolase activity, acting on acid anhydrides;hydrolase activity, acting on acid anhydrides, in phosphorus-containing anhydrides;identical protei…	cell part;cytoplasmic part;cytosol;extracellular region;Golgi apparatus part;Golgi membrane;intracellular organelle part;intracellular part;membrane;organelle membrane;organelle part		AFFAR_YY1_TARGETS_UP;ALTEMEIER_RESPONSE_TO_LPS_WITH_MECHANICAL_VENTILATION;AMIT_SERUM_RESPONSE_120_MCF10A;AMIT_SERUM_RESPONSE_240_MCF10A;BLALOCK_ALZHEIMERS_DISEASE_INCIPIENT_UP;BLALOCK_ALZHEIMERS_DISEASE_UP;BROWNE_HCMV_INFECTION_10HR_UP;BROWNE_INTERFERON_RESPONSIVE_GENES;BUCKANOVICH_T_LYMPHOCYTE_HOMING_ON_TUMOR_UP;BUYTAERT_PHOTODYNAMIC_THERAPY_STRESS_DN;CASTELLANO_NRAS_TARGETS_UP;CHANG_IMMORTALIZ…	3D-structure;Antiviraldefense;Completeproteome;Cytoplasm;Golgiapparatus;GTP-binding;Immunity;Lipoprotein;Membrane;Methylation;Nucleotide-binding;Polymorphism;Prenylation;Referenceproteome;Secreted	G_GB1_RHD3_dom;Guanylate-bd_C;Guanylate-bd_N;P-loop_NTPase	G_GB1_RHD3	3.05894
+	0.624539	11.3845	32	+	Cluster 3 (decreased abundance in UC)	Succinate dehydrogenase [ubiquinone] iron-sulfur subunit, mitochondrial	SDHB	P21912;A0A087WWT1;A0A087WXX8	P21912;A0A087WWT1;A0A087WXX8	acetyl-CoA catabolic process;acetyl-CoA metabolic process;aerobic respiration;carboxylic acid metabolic process;catabolic process;cellular catabolic process;cellular ketone metabolic process;cellular metabolic process;cellular process;cellular respiration;coenzyme catabolic process;coenzyme metabolic process;cofactor catabolic process;cofactor metabolic process;dicarboxylic acid metabolic process…	2 iron, 2 sulfur cluster binding;3 iron, 4 sulfur cluster binding;4 iron, 4 sulfur cluster binding;binding;catalytic activity;cation binding;cofactor binding;electron carrier activity;ion binding;iron-sulfur cluster binding;metal cluster binding;metal ion binding;oxidoreductase activity;oxidoreductase activity, acting on the CH-CH group of donors;oxidoreductase activity, acting on the CH-CH group…	cell part;cytoplasmic part;extracellular membrane-bounded organelle;extracellular organelle;extracellular region part;extracellular vesicular exosome;fumarate reductase complex;intracellular membrane-bounded organelle;intracellular organelle;intracellular organelle part;intracellular part;macromolecular complex;membrane;membrane part;membrane-bounded organelle;membrane-bounded vesicle;mitochondri…	Alzheimer's disease;Citrate cycle (TCA cycle);Huntington's disease;Oxidative phosphorylation;Parkinson's disease	ACEVEDO_LIVER_CANCER_DN;ACEVEDO_NORMAL_TISSUE_ADJACENT_TO_LIVER_TUMOR_DN;AEROBIC_RESPIRATION;BIOCARTA_ETC_PATHWAY;BLALOCK_ALZHEIMERS_DISEASE_DN;BORCZUK_MALIGNANT_MESOTHELIOMA_UP;BOYAULT_LIVER_CANCER_SUBCLASS_G1_DN;BURTON_ADIPOGENESIS_6;CAIRO_HEPATOBLASTOMA_DN;CARBOHYDRATE_METABOLIC_PROCESS;CATABOLIC_PROCESS;CELLULAR_CARBOHYDRATE_METABOLIC_PROCESS;CELLULAR_CATABOLIC_PROCESS;CELLULAR_RESPIRATION;CE…	2Fe-2S;3Fe-4S;4Fe-4S;Acetylation;Completeproteome;Diseasemutation;Electrontransport;Iron;Iron-sulfur;Membrane;Metal-binding;Mitochondrion;Mitochondrioninnermembrane;Oxidoreductase;Polymorphism;Proteomicsidentification;Referenceproteome;Transitpeptide;Transport;Tricarboxylicacidcycle	2Fe2S_fd_BS;2Fe-2S_ferredoxin-type;4Fe4S_Fe_S_CS;4Fe4S_Fe-S-bd;Beta-grasp_dom;Helical_ferredxn;Succ_DH/fum_Rdtase_Fe-S;Succ_DH/fum_Rdtase_N	2FE2S_FER_1;2FE2S_FER_2;4FE4S_FER_1;4FE4S_FER_2	-1.78205
+	1.54281	11.3779	32	+	Cluster 2 (major cluster increased abundance in UC)	Protein disulfide-isomerase A6	PDIA6	Q15084-3;Q15084;Q15084-4;Q15084-5;Q15084-2	Q15084-3;Q15084;Q15084-4;Q15084-5;Q15084-2	apoptotic cell clearance;biological regulation;cell redox homeostasis;cellular component organization;cellular component organization or biogenesis;cellular homeostasis;cellular macromolecule metabolic process;cellular membrane organization;cellular metabolic process;cellular process;cellular protein metabolic process;cellular response to chemical stimulus;cellular response to organic substance;c…	catalytic activity;intramolecular oxidoreductase activity;intramolecular oxidoreductase activity, interconverting keto- and enol-groups;intramolecular oxidoreductase activity, transposing S-S bonds;isomerase activity;protein disulfide isomerase activity	cell part;cytoplasmic membrane-bounded vesicle;cytoplasmic part;cytoplasmic vesicle;endoplasmic reticulum;endoplasmic reticulum chaperone complex;endoplasmic reticulum lumen;endoplasmic reticulum membrane;endoplasmic reticulum part;endoplasmic reticulum-Golgi intermediate compartment;extracellular membrane-bounded organelle;extracellular organelle;extracellular region part;extracellular vesicular…	Protein processing in endoplasmic reticulum	AATGTGA,MIR-23A,MIR-23B;ACEVEDO_LIVER_CANCER_UP;ACEVEDO_LIVER_TUMOR_VS_NORMAL_ADJACENT_TISSUE_UP;BLALOCK_ALZHEIMERS_DISEASE_DN;BLALOCK_ALZHEIMERS_DISEASE_INCIPIENT_DN;BRUINS_UVC_RESPONSE_LATE;BURTON_ADIPOGENESIS_5;CAIRO_HEPATOBLASTOMA_CLASSES_UP;CASORELLI_ACUTE_PROMYELOCYTIC_LEUKEMIA_DN;CELLULAR_MACROMOLECULE_METABOLIC_PROCESS;CELLULAR_PROTEIN_METABOLIC_PROCESS;CHEN_NEUROBLASTOMA_COPY_NUMBER_GAIN…	3D-structure;Alternativesplicing;Cellmembrane;Chaperone;Completeproteome;Directproteinsequencing;Disulfidebond;Endoplasmicreticulum;Isomerase;Membrane;Phosphoprotein;Polymorphism;Redox-activecenter;Referenceproteome;Repeat;Signal	Disulphide_isomerase;Thioredoxin_CS;Thioredoxin_domain;Thioredoxin-like_fold	ER_TARGET;THIOREDOXIN_1;THIOREDOXIN_2	1.72582
+	1.98595	11.3551	32	+	Cluster 2 (major cluster increased abundance in UC)	Mesencephalic astrocyte-derived neurotrophic factor	MANF	A8K878;P55145;H7C2D6	A8K878;P55145	biological regulation;circulatory system process;multicellular organismal process;positive regulation of blood pressure;positive regulation of systemic arterial blood pressure;regulation of anatomical structure size;regulation of biological quality;regulation of blood pressure;regulation of blood vessel size;regulation of tube size;response to chemical stimulus;response to organic substance;respo…		cell part;cytoplasmic part;endoplasmic reticulum;extracellular region part;extracellular space;intracellular membrane-bounded organelle;intracellular organelle;intracellular part;membrane-bounded organelle;nucleus;organelle;perinuclear region of cytoplasm		AAAYRNCTG_UNKNOWN;AACTTT_UNKNOWN;ACEVEDO_NORMAL_TISSUE_ADJACENT_TO_LIVER_TUMOR_DN;BENPORATH_MYC_MAX_TARGETS;CACGTG_V$MYC_Q2;CAGGTA_V$AREB6_01;CHIANG_LIVER_CANCER_SUBCLASS_UNANNOTATED_DN;chr3p21;DANG_BOUND_BY_MYC;ENK_UV_RESPONSE_EPIDERMIS_UP;FOURNIER_ACINAR_DEVELOPMENT_LATE_2;GARY_CD5_TARGETS_DN;GCCATNTTG_V$YY1_Q6;GEORGES_TARGETS_OF_MIR192_AND_MIR215;GGGAGGRR_V$MAZ_Q6;GSE10239_NAIVE_VS_DAY4.5_EFF_…	3D-structure;Completeproteome;Directproteinsequencing;Disulfidebond;Glycoprotein;Growthfactor;Phosphoprotein;Referenceproteome;Secreted;Sialicacid;Signal;Unfoldedproteinresponse	Armet_prot;Saposin-like		2.74074
+	0.644956	11.3431	32	+	Cluster 3 (decreased abundance in UC)	Cytochrome c oxidase subunit 5B, mitochondrial	COX5B	P10606;Q6FHM4	P10606;Q6FHM4	biosynthetic process;cellular biosynthetic process;cellular macromolecule metabolic process;cellular metabolic process;cellular nitrogen compound metabolic process;cellular process;electron transport chain;gene expression;generation of precursor metabolites and energy;macromolecule metabolic process;metabolic process;multicellular organismal process;nitrogen compound metabolic process;nucleic aci…	binding;catalytic activity;cation binding;cation transmembrane transporter activity;cytochrome-c oxidase activity;heme-copper terminal oxidase activity;hydrogen ion transmembrane transporter activity;inorganic cation transmembrane transporter activity;ion binding;ion transmembrane transporter activity;metal ion binding;monovalent inorganic cation transmembrane transporter activity;oxidoreductase …	cell part;cytoplasmic part;envelope;extracellular membrane-bounded organelle;extracellular organelle;extracellular region part;extracellular vesicular exosome;intracellular membrane-bounded organelle;intracellular organelle;intracellular organelle part;intracellular part;membrane;membrane-bounded organelle;membrane-bounded vesicle;mitochondrial envelope;mitochondrial inner membrane;mitochondrial …	Alzheimer's disease;Cardiac muscle contraction;Huntington's disease;Oxidative phosphorylation;Parkinson's disease	ACEVEDO_NORMAL_TISSUE_ADJACENT_TO_LIVER_TUMOR_DN;BLALOCK_ALZHEIMERS_DISEASE_DN;BURTON_ADIPOGENESIS_6;CATION_TRANSMEMBRANE_TRANSPORTER_ACTIVITY;CHARAFE_BREAST_CANCER_BASAL_VS_MESENCHYMAL_UP;CHICAS_RB1_TARGETS_LOW_SERUM;CYTOCHROME_C_OXIDASE_ACTIVITY;DARWICHE_PAPILLOMA_RISK_HIGH_UP;DARWICHE_PAPILLOMA_RISK_LOW_UP;DARWICHE_SKIN_TUMOR_PROMOTER_UP;DARWICHE_SQUAMOUS_CELL_CARCINOMA_UP;ENK_UV_RESPONSE_KERA…	Acetylation;Completeproteome;Directproteinsequencing;Membrane;Metal-binding;Mitochondrion;Mitochondrioninnermembrane;Referenceproteome;Transitpeptide;Zinc	Cyt_c_oxidase_su5b;Cyt_c_oxidase_su5b_Zn_BS	COX5B_1;COX5B_2	-1.67603
+	2.53273	11.308	32	+	Cluster 2 (major cluster increased abundance in UC)	Cystatin-A;Cystatin-A, N-terminally processed	CSTA	P01040;C9J0E4	P01040;C9J0E4	biological adhesion;biological regulation;cell adhesion;cell differentiation;cell-cell adhesion;cellular developmental process;cellular macromolecule metabolic process;cellular metabolic process;cellular process;cellular protein metabolic process;developmental process;epidermal cell differentiation;epithelial cell differentiation;keratinocyte differentiation;macromolecule metabolic process;macrom…	binding;binding, bridging;cysteine-type endopeptidase inhibitor activity;endopeptidase inhibitor activity;endopeptidase regulator activity;enzyme binding;enzyme inhibitor activity;enzyme regulator activity;peptidase inhibitor activity;peptidase regulator activity;protease binding;protein binding;protein binding, bridging;structural molecule activity	cell part;cornified envelope;cytoplasm;cytoskeleton;extracellular membrane-bounded organelle;extracellular organelle;extracellular region part;extracellular space;extracellular vesicular exosome;intracellular;intracellular membrane-bounded organelle;intracellular non-membrane-bounded organelle;intracellular organelle;intracellular organelle part;intracellular part;membrane-bounded organelle;membr…		ALK_DN.V1_UP;ATF2_S_UP.V1_DN;BIOPOLYMER_METABOLIC_PROCESS;BIOPOLYMER_MODIFICATION;BLUM_RESPONSE_TO_SALIRASIB_UP;BROWN_MYELOID_CELL_DEVELOPMENT_UP;BRUINS_UVC_RESPONSE_VIA_TP53_GROUP_A;CELLULAR_MACROMOLECULE_METABOLIC_PROCESS;CELLULAR_PROTEIN_METABOLIC_PROCESS;chr3q21;CHUNG_BLISTER_CYTOTOXICITY_DN;CORNIFIED_ENVELOPE;CREIGHTON_ENDOCRINE_THERAPY_RESISTANCE_1;CTTTAAR_UNKNOWN;CYTOSKELETON;DIAZ_CHRONIC_…	3D-structure;Acetylation;Celladhesion;Completeproteome;Cytoplasm;Directproteinsequencing;Ichthyosis;Polymorphism;Proteaseinhibitor;Proteomicsidentification;Referenceproteome;Thiolproteaseinhibitor	Prot_inh_cystat;Prot_inh_cystat_CS;Prot_inh_stefinA	CYSTATIN	3.60416
+	1.6588	11.3069	32	+	Cluster 2 (major cluster increased abundance in UC)	Homocysteine-responsive endoplasmic reticulum-resident ubiquitin-like domain member 1 protein	HERPUD1	Q53FP9;A8K6A0;Q15011-3;Q15011-2;Q15011;B4E3N8;A4UAE9;A8K7S3;Q15011-4;B4DXX2;H3BP08;H3BTA8;H3BTT7;H3BRS4;H3BV54;Q9HBR2	Q53FP9;A8K6A0;Q15011-3;Q15011-2;Q15011;B4E3N8;A4UAE9;A8K7S3;Q15011-4;B4DXX2;H3BP08	biological regulation;calcium ion homeostasis;catabolic process;cation homeostasis;cellular calcium ion homeostasis;cellular catabolic process;cellular cation homeostasis;cellular chemical homeostasis;cellular divalent inorganic cation homeostasis;cellular homeostasis;cellular ion homeostasis;cellular macromolecule catabolic process;cellular macromolecule metabolic process;cellular metabolic proc…	binding;ion channel binding;protein binding	cell part;cytoplasmic part;endoplasmic reticulum;endoplasmic reticulum membrane;endoplasmic reticulum part;integral to membrane;intracellular membrane-bounded organelle;intracellular organelle;intracellular organelle part;intracellular part;intrinsic to membrane;membrane;membrane part;membrane-bounded organelle;organelle;organelle membrane;organelle part	Protein processing in endoplasmic reticulum	ABE_VEGFA_TARGETS;ABE_VEGFA_TARGETS_2HR;ACTTTAT,MIR-142-5P;ADDYA_ERYTHROID_DIFFERENTIATION_BY_HEMIN;ALFANO_MYC_TARGETS;AMIT_EGF_RESPONSE_240_MCF10A;AMIT_SERUM_RESPONSE_240_MCF10A;BENPORATH_MYC_TARGETS_WITH_EBOX;BERTUCCI_MEDULLARY_VS_DUCTAL_BREAST_CANCER_UP;BHATI_G2M_ARREST_BY_2METHOXYESTRADIOL_DN;BROWNE_HCMV_INFECTION_10HR_UP;BROWNE_HCMV_INFECTION_14HR_UP;BUYTAERT_PHOTODYNAMIC_THERAPY_STRESS_UP;C…	3D-structure;Acetylation;Alternativesplicing;Completeproteome;Endoplasmicreticulum;Membrane;Phosphoprotein;Polymorphism;Proteomicsidentification;Referenceproteome;Transmembrane;Transmembranehelix;Unfoldedproteinresponse	Ubiquitin-like;Ubiquitin-rel_dom	UBIQUITIN_2	1.95157
+	0.67537	11.261	32	+	Cluster 3 (decreased abundance in UC)	Peroxisomal bifunctional enzyme;Enoyl-CoA hydratase/3,2-trans-enoyl-CoA isomerase;3-hydroxyacyl-CoA dehydrogenase	EHHADH	Q08426;Q08426-2;A0PJI6;C9JJE0	Q08426;Q08426-2;A0PJI6	carboxylic acid catabolic process;carboxylic acid metabolic process;catabolic process;cellular catabolic process;cellular ketone metabolic process;cellular lipid catabolic process;cellular lipid metabolic process;cellular macromolecule metabolic process;cellular metabolic process;cellular process;cellular protein metabolic process;fatty acid beta-oxidation;fatty acid catabolic process;fatty acid …	3-hydroxyacyl-CoA dehydrogenase activity;binding;carbon-oxygen lyase activity;catalytic activity;coenzyme binding;cofactor binding;dodecenoyl-CoA delta-isomerase activity;enoyl-CoA hydratase activity;enzyme binding;hydro-lyase activity;intramolecular oxidoreductase activity;intramolecular oxidoreductase activity, transposing C=C bonds;isomerase activity;lyase activity;oxidoreductase activity;oxid…	cell part;cytoplasmic part;cytosol;intracellular membrane-bounded organelle;intracellular organelle;intracellular part;membrane-bounded organelle;microbody;mitochondrion;organelle;peroxisome	Aminobenzoate degradation;Benzoate degradation;beta-Alanine metabolism;Butanoate metabolism;Caprolactam degradation;Fatty acid metabolism;Lysine degradation;Peroxisome;PPAR signaling pathway;Propanoate metabolism;Tryptophan metabolism;Valine, leucine and isoleucine degradation	BIOCARTA_PPARA_PATHWAY;BMI1_DN.V1_DN;BMI1_DN_MEL18_DN.V1_DN;BOYLAN_MULTIPLE_MYELOMA_D_DN;BOYLAN_MULTIPLE_MYELOMA_PCA3_DN;CARBON_OXYGEN_LYASE_ACTIVITY;CHIANG_LIVER_CANCER_SUBCLASS_PROLIFERATION_DN;chr3q26;CYTOPLASM;CYTOPLASMIC_PART;FLECHNER_BIOPSY_KIDNEY_TRANSPLANT_REJECTED_VS_OK_DN;GSE11864_CSF1_IFNG_VS_CSF1_IFNG_PAM3CYS_IN_MAC_UP;GSE13411_IGM_MEMORY_BCELL_VS_PLASMA_CELL_DN;GSE13411_IGM_VS_SWITCH…	Acetylation;Alternativesplicing;Completeproteome;Diseasemutation;Fattyacidmetabolism;Isomerase;Lipidmetabolism;Lyase;Multifunctionalenzyme;NAD;Oxidoreductase;Peroxisome;Phosphoprotein;Polymorphism;Referenceproteome	3HC_DH_C;3-OHacyl-CoA_DH_CS;3-OHacyl-CoA_DH_NAD-bd;6PGD_dom_2;6-PGluconate_DH_C-like;ClpP/crotonase-like_dom;Crotonase_core_superfam;Enoyl-CoA_hyd/isom_CS;NAD(P)-bd_dom	3HCDH;ENOYL_COA_HYDRATASE	-1.5332
+	1.66381	11.2304	32	+	Cluster 2 (major cluster increased abundance in UC)	Signal peptidase complex subunit 3	SPCS3	D3DP46;P61009	D3DP46;P61009	biological regulation;biosynthetic process;cellular biosynthetic process;cellular macromolecule biosynthetic process;cellular macromolecule metabolic process;cellular metabolic process;cellular process;cellular protein metabolic process;cotranslational protein targeting to membrane;establishment of localization;establishment of localization in cell;establishment of protein localization;establishm…	catalytic activity;hydrolase activity;peptidase activity	cell part;cytoplasmic part;endoplasmic reticulum;endoplasmic reticulum membrane;endoplasmic reticulum part;integral to membrane;intracellular membrane-bounded organelle;intracellular organelle;intracellular organelle part;intracellular part;intrinsic to membrane;macromolecular complex;membrane;membrane part;membrane-bounded organelle;organelle;organelle membrane;organelle part;protein complex;sig…	Protein export	BHATI_G2M_ARREST_BY_2METHOXYESTRADIOL_UP;chr4q34;DUNNE_TARGETS_OF_AML1_MTG8_FUSION_UP;FERREIRA_EWINGS_SARCOMA_UNSTABLE_VS_STABLE_UP;GEORGES_TARGETS_OF_MIR192_AND_MIR215;GRAESSMANN_APOPTOSIS_BY_DOXORUBICIN_DN;GSE10239_MEMORY_VS_DAY4.5_EFF_CD8_TCELL_DN;GSE10239_NAIVE_VS_MEMORY_CD8_TCELL_UP;GSE12366_GC_VS_MEMORY_BCELL_DN;GSE12366_PLASMA_CELL_VS_MEMORY_BCELL_UP;GSE12366_PLASMA_CELL_VS_NAIVE_BCELL_UP;…	Completeproteome;Endoplasmicreticulum;Glycoprotein;Hydrolase;Membrane;Microsome;Protease;Referenceproteome;Signal-anchor;Transmembrane;Transmembranehelix	SPC22		2.05264
+	1.68531	11.2026	32	+	Cluster 2 (major cluster increased abundance in UC)	Urotensin-2	UTS2	A0AVP6;Q5H8X8;O95399;O95399-2	A0AVP6;Q5H8X8;O95399;O95399-2	behavior;biological regulation;calcium ion homeostasis;cation homeostasis;cell communication;cell-cell signaling;cellular calcium ion homeostasis;cellular cation homeostasis;cellular chemical homeostasis;cellular divalent inorganic cation homeostasis;cellular homeostasis;cellular ion homeostasis;cellular metal ion homeostasis;cellular process;chemical homeostasis;circadian behavior;circadian rhyt…	binding;hormone activity;protein binding;receptor binding	extracellular region;extracellular region part;extracellular space	Neuroactive ligand-receptor interaction	CELL_CELL_SIGNALING;chr1p36;CTCTATG,MIR-368;ESC_V6.5_UP_EARLY.V1_DN;EXTRACELLULAR_REGION;EXTRACELLULAR_REGION_PART;EXTRACELLULAR_SPACE;GOERING_BLOOD_HDL_CHOLESTEROL_QTL_CIS;GSE12845_IGD_POS_BLOOD_VS_NAIVE_TONSIL_BCELL_DN;GSE13493_CD4INTCD8POS_VS_CD8POS_THYMOCYTE_DN;GSE17721_PAM3CSK4_VS_CPG_2H_BMDM_UP;GSE18791_UNSTIM_VS_NEWCATSLE_VIRUS_DC_1H_UP;GSE25087_TREG_VS_TCONV_ADULT_UP;GSE25087_TREG_VS_TCON…	Alternativesplicing;Cleavageonpairofbasicresidues;Completeproteome;Directproteinsequencing;Disulfidebond;Hormone;Polymorphism;Proteomicsidentification;Referenceproteome;Secreted;Signal	Urotensin_II	UROTENSIN_II	2.05839
+	0.614132	11.2004	32	+	Cluster 3 (decreased abundance in UC)	Acetyl-coenzyme A synthetase;Acetyl-coenzyme A synthetase, cytoplasmic	ACSS2;DKFZp762G026	H0UIA1;Q6DKJ3;Q9NR19;Q9NR19-2;Q68CU9;Q4G0E8;Q96FY7;B3KUV2;Q9H9U4;F8WCJ4;C9J7L5;C9IYL0;B4DEH9;C9JY31;F8WDJ9;C9JXD9	H0UIA1;Q6DKJ3;Q9NR19;Q9NR19-2;Q68CU9;Q4G0E8;Q96FY7;B3KUV2;Q9H9U4	acetate biosynthetic process;acetate metabolic process;acetyl-CoA biosynthetic process;acetyl-CoA biosynthetic process from acetate;acetyl-CoA metabolic process;alcohol metabolic process;biosynthetic process;carboxylic acid biosynthetic process;carboxylic acid metabolic process;cellular biosynthetic process;cellular ketone metabolic process;cellular metabolic process;cellular process;coenzyme bio…	acetate-CoA ligase activity;acid-thiol ligase activity;adenyl nucleotide binding;adenyl ribonucleotide binding;AMP binding;ATP binding;binding;catalytic activity;CoA-ligase activity;ligase activity;ligase activity, forming carbon-sulfur bonds;nucleotide binding;purine nucleotide binding;purine ribonucleoside triphosphate binding;purine ribonucleotide binding;ribonucleotide binding	cell part;cytoplasm;cytoplasmic part;cytosol;intracellular membrane-bounded organelle;intracellular organelle;intracellular organelle part;intracellular part;membrane-bounded organelle;nuclear part;nucleoplasm;organelle;organelle part	Carbon fixation pathways in prokaryotes;Glycolysis / Gluconeogenesis;Methane metabolism;Propanoate metabolism;Pyruvate metabolism	AACTTT_UNKNOWN;BENPORATH_MYC_MAX_TARGETS;BILD_MYC_ONCOGENIC_SIGNATURE;BRUINS_UVC_RESPONSE_LATE;CHANG_CORE_SERUM_RESPONSE_DN;CHEMNITZ_RESPONSE_TO_PROSTAGLANDIN_E2_DN;chr20q11;DANG_BOUND_BY_MYC;DEMAGALHAES_AGING_DN;FORTSCHEGGER_PHF8_TARGETS_DN;GSE11057_NAIVE_VS_EFF_MEMORY_CD4_TCELL_UP;GSE16522_MEMORY_VS_NAIVE_ANTI_CD3CD28_STIM_CD8_TCELL_UP;GSE17580_UNINFECTED_VS_S_MANSONI_INF_TEFF_UP;GSE17721_0.5H_…	Acetylation;Alternativesplicing;ATP-binding;Completeproteome;Cytoplasm;Ligase;Nucleotide-binding;Phosphoprotein;Referenceproteome	Ac_CoA_lig;AMP-bd_C;AMP-binding_CS;AMP-dep_Synth/Lig	AMP_BINDING	-1.83024
+	0.569555	11.1984	32	+	Cluster 3 (decreased abundance in UC)	Myelin proteolipid protein	PLP1	A8K9L3;P60201;B4DI21;B4DI30;Q5U0F3;Q5U0F2;A0A0S2Z4D4;P60201-2;B1B1G3;B1B1G4;B1B1G6;Q9P2Z7;B1B1G1;B1B1G2	A8K9L3;P60201;B4DI21;B4DI30;Q5U0F3;Q5U0F2;A0A0S2Z4D4;P60201-2	anatomical structure development;astrocyte development;axon ensheathment;axon ensheathment in central nervous system;biological regulation;biosynthetic process;carboxylic acid biosynthetic process;carboxylic acid metabolic process;cell communication;cell development;cell maturation;cell surface receptor linked signaling pathway;cell-cell signaling;cellular biosynthetic process;cellular developmen…	structural constituent of myelin sheath;structural molecule activity	cell part;integral to membrane;intrinsic to membrane;membrane;membrane part;myelin sheath;plasma membrane		AAAGGAT,MIR-501;AACTTT_UNKNOWN;ACCAATC,MIR-509;ANATOMICAL_STRUCTURE_DEVELOPMENT;ASTON_MAJOR_DEPRESSIVE_DISORDER_DN;ATTCTTT,MIR-186;BENPORATH_ES_WITH_H3K27ME3;BOQUEST_STEM_CELL_UP;BROWNE_HCMV_INFECTION_48HR_DN;CAAGGAT,MIR-362;CAGCTG_V$AP4_Q5;CCACACA,MIR-147;CELL_CELL_SIGNALING;CHESLER_BRAIN_HIGHEST_EXPRESSION;chrxq21;CTGYNNCTYTAA_UNKNOWN;CTTTAAR_UNKNOWN;CTTTGT_V$LEF1_Q2;GCAAGGA,MIR-502;GCM_MAPK10;…	3D-structure;Alternativesplicing;Cellmembrane;Completeproteome;Directproteinsequencing;Diseasemutation;Disulfidebond;Hereditaryspasticparaplegia;Leukodystrophy;Lipoprotein;Membrane;Neurodegeneration;Palmitate;Referenceproteome;Transmembrane;Transmembranehelix	Myelin_PLP;Myelin_PLP_CS	MYELIN_PLP_1;MYELIN_PLP_2	-2.13389
+	2.43078	11.1885	32	+	Cluster 2 (major cluster increased abundance in UC)	Peptidyl-prolyl cis-trans isomerase FKBP11;Peptidyl-prolyl cis-trans isomerase	FKBP11	Q9NYL4;F8VU90;Q9NYL4-2;Q86SR8;E9PAR0	Q9NYL4;F8VU90;Q9NYL4-2;Q86SR8	cellular macromolecule metabolic process;cellular metabolic process;cellular process;cellular protein metabolic process;chaperone-mediated protein folding;macromolecule metabolic process;macromolecule modification;metabolic process;peptidyl-amino acid modification;peptidyl-proline modification;primary metabolic process;protein folding;protein metabolic process;protein modification process;protein…	binding;catalytic activity;cis-trans isomerase activity;drug binding;FK506 binding;isomerase activity;macrolide binding;peptidyl-prolyl cis-trans isomerase activity	cell part;cytoplasmic part;endoplasmic reticulum membrane;endoplasmic reticulum part;integral to membrane;intracellular organelle part;intracellular part;intrinsic to membrane;membrane;membrane part;organelle membrane;organelle part		ACEVEDO_LIVER_CANCER_UP;ACEVEDO_LIVER_TUMOR_VS_NORMAL_ADJACENT_TISSUE_UP;AGUIRRE_PANCREATIC_CANCER_COPY_NUMBER_DN;AKT_UP.V1_DN;AKT_UP_MTOR_DN.V1_DN;BENPORATH_MYC_MAX_TARGETS;CACGTG_V$MYC_Q2;CAGGTG_V$E12_Q6;CAIRO_LIVER_DEVELOPMENT_DN;CHIANG_LIVER_CANCER_SUBCLASS_UNANNOTATED_DN;CHICAS_RB1_TARGETS_SENESCENT;chr12q13;CHYLA_CBFA2T3_TARGETS_UP;CTTTGA_V$LEF1_Q2;DAVICIONI_MOLECULAR_ARMS_VS_ERMS_DN;DOANE_…	Alternativesplicing;Completeproteome;Isomerase;Membrane;Proteomicsidentification;Referenceproteome;Rotamase;Signal;Transmembrane;Transmembranehelix	PPIase_FKBP;PPIase_FKBP_dom	FKBP_PPIASE	3.50455
+	2.74579	11.1723	32	+	Cluster 2 (major cluster increased abundance in UC)	Derlin-3	DERL3	Q96Q80;Q96Q80-5;Q96Q80-4;Q96Q80-3;Q96Q80-2;Q8N8C7;E7EVA4	Q96Q80;Q96Q80-5;Q96Q80-4;Q96Q80-3;Q96Q80-2	biological regulation;carbohydrate metabolic process;catabolic process;cellular carbohydrate metabolic process;cellular catabolic process;cellular macromolecule catabolic process;cellular macromolecule metabolic process;cellular metabolic process;cellular process;cellular protein metabolic process;cellular response to chemical stimulus;cellular response to organic substance;cellular response to s…		cell part;cytoplasmic part;endoplasmic reticulum part;integral to endoplasmic reticulum membrane;integral to membrane;integral to organelle membrane;intracellular organelle part;intracellular part;intrinsic to endoplasmic reticulum membrane;intrinsic to membrane;intrinsic to organelle membrane;membrane part;organelle part	Protein processing in endoplasmic reticulum	chr22q11;CYTOPLASM;CYTOPLASMIC_PART;ENDOMEMBRANE_SYSTEM;ENDOPLASMIC_RETICULUM;ENDOPLASMIC_RETICULUM_MEMBRANE;ENDOPLASMIC_RETICULUM_PART;ER_NUCLEAR_SIGNALING_PATHWAY;GSE17721_CTRL_VS_PAM3CSK4_6H_BMDM_UP;GSE17721_LPS_VS_CPG_1H_BMDM_DN;GSE17721_LPS_VS_PAM3CSK4_1H_BMDM_DN;GSE17721_PAM3CSK4_VS_GADIQUIMOD_6H_BMDM_DN;GSE17721_POLYIC_VS_GARDIQUIMOD_6H_BMDM_UP;GSE20715_WT_VS_TLR4_KO_6H_OZONE_LUNG_UP;GSE27…	Alternativesplicing;Completeproteome;Endoplasmicreticulum;Membrane;Polymorphism;Referenceproteome;Transmembrane;Transmembranehelix	DER1		4.02678
+	1.70588	11.1402	32	+	Cluster 2 (major cluster increased abundance in UC)	Asparagine synthetase [glutamine-hydrolyzing]	ASNS	P08243-2;P08243;F8WEJ5;C9JT45;C9J057;C9JM09;C9JLN6	P08243-2;P08243;F8WEJ5	amine biosynthetic process;amine metabolic process;anatomical structure development;asparagine biosynthetic process;asparagine metabolic process;aspartate family amino acid biosynthetic process;aspartate family amino acid metabolic process;biological regulation;biosynthetic process;carboxylic acid biosynthetic process;carboxylic acid metabolic process;cell communication;cellular amine metabolic p…	adenyl nucleotide binding;adenyl ribonucleotide binding;asparagine synthase (glutamine-hydrolyzing) activity;ATP binding;binding;carbon-nitrogen ligase activity, with glutamine as amido-N-donor;catalytic activity;cofactor binding;ligase activity;ligase activity, forming carbon-nitrogen bonds;nucleotide binding;purine nucleotide binding;purine ribonucleoside triphosphate binding;purine ribonucleot…	cell part;cytoplasmic part;cytosol;intracellular part	Alanine, aspartate and glutamate metabolism;Nitrogen metabolism	ACEVEDO_FGFR1_TARGETS_IN_PROSTATE_CANCER_MODEL_DN;AGUIRRE_PANCREATIC_CANCER_COPY_NUMBER_UP;AIYAR_COBRA1_TARGETS_UP;ALK_DN.V1_UP;AMUNDSON_RESPONSE_TO_ARSENITE;APOPTOSIS_GO;APPIERTO_RESPONSE_TO_FENRETINIDE_DN;BASSO_B_LYMPHOCYTE_NETWORK;BLUM_RESPONSE_TO_SALIRASIB_UP;BOQUEST_STEM_CELL_CULTURED_VS_FRESH_UP;BOYLAN_MULTIPLE_MYELOMA_PCA3_UP;BROWNE_HCMV_INFECTION_12HR_UP;BYSTRYKH_HEMATOPOIESIS_STEM_CELL_Q…	Acetylation;Alternativesplicing;Amino-acidbiosynthesis;Asparaginebiosynthesis;ATP-binding;Completeproteome;Diseasemutation;Glutamineamidotransferase;Ligase;Mentalretardation;Nucleotide-binding;Polymorphism;Proteomicsidentification;Referenceproteome	Asn_synth_AEB;Asn_synthase;GATase_2_dom;GATase_dom;Ntn_hydrolases_N;Rossmann-like_a/b/a_fold	GATASE_TYPE_2	2.08726
+	0.387558	11.1299	32	+	Cluster 3 (decreased abundance in UC)	Corticosteroid 11-beta-dehydrogenase isozyme 2	HSD11B2	P80365;REV__A0A1B0GX02;A0A1B0GX02;REV__A9UJQ0;A9UJQ0;REV__A9UJQ1;A9UJQ1;REV__B4DNA5;B4DNA5;REV__O00587-2;REV__O00587;REV__A8K7V8;A8K7V8;O00587-2;O00587	P80365	biological regulation;biosynthetic process;C21-steroid hormone biosynthetic process;C21-steroid hormone metabolic process;cellular biosynthetic process;cellular hormone metabolic process;cellular metabolic process;cellular process;endocrine process;female pregnancy;glucocorticoid biosynthetic process;glucocorticoid metabolic process;hormone biosynthetic process;hormone metabolic process;lipid bio…	11-beta-hydroxysteroid dehydrogenase [NAD(P)] activity;binding;catalytic activity;coenzyme binding;cofactor binding;lipid binding;NAD binding;nucleotide binding;oxidoreductase activity;oxidoreductase activity, acting on CH-OH group of donors;oxidoreductase activity, acting on the CH-OH group of donors, NAD or NADP as acceptor;steroid binding;steroid dehydrogenase activity;steroid dehydrogenase ac…	cell part;cytoplasmic part;endoplasmic reticulum;intracellular membrane-bounded organelle;intracellular organelle;intracellular part;membrane-bounded organelle;organelle	Aldosterone-regulated sodium reabsorption;Steroid hormone biosynthesis	BENPORATH_MYC_TARGETS_WITH_EBOX;BHAT_ESR1_TARGETS_VIA_AKT1_UP;BIOSYNTHETIC_PROCESS;BRCA1_DN.V1_DN;BRUINS_UVC_RESPONSE_VIA_TP53_GROUP_A;BYSTRYKH_HEMATOPOIESIS_STEM_CELL_AND_BRAIN_QTL_TRANS;CAGGTG_V$E12_Q6;CELLULAR_BIOSYNTHETIC_PROCESS;CELLULAR_LIPID_METABOLIC_PROCESS;chr16q22;CTCAAGA,MIR-526B;CTTTGT_V$LEF1_Q2;DANG_BOUND_BY_MYC;DOANE_RESPONSE_TO_ANDROGEN_UP;FERNANDEZ_BOUND_BY_MYC;FLECHNER_BIOPSY_KI…	Completeproteome;Directproteinsequencing;Diseasemutation;Endoplasmicreticulum;Microsome;NAD;Oxidoreductase;Polymorphism;Referenceproteome	DH_sc/Rdtase_SDR;Glc/ribitol_DH;NAD(P)-bd_dom;Sc_DH/Rdtase_CS	ADH_SHORT	-3.54606
+	0.458488	11.1212	27	+	Cluster 3 (decreased abundance in UC)	CXADR-like membrane protein	CLMP	Q9H6B4;B4E3S3	Q9H6B4;B4E3S3	anatomical structure development;developmental process;digestive tract development		cell junction;cell part;cell surface;cell-cell junction;cytoplasmic microtubule;cytoplasmic part;cytoskeletal part;extracellular membrane-bounded organelle;extracellular organelle;extracellular region part;extracellular vesicular exosome;integral to membrane;intracellular organelle part;intracellular part;intrinsic to membrane;macromolecular complex;membrane;membrane part;membrane-bounded organel…		BENPORATH_NANOG_TARGETS;CACCAGC,MIR-138;CHARAFE_BREAST_CANCER_LUMINAL_VS_BASAL_DN;CHARAFE_BREAST_CANCER_LUMINAL_VS_MESENCHYMAL_DN;chr11q24;FOSTER_TOLERANT_MACROPHAGE_UP;GAUSSMANN_MLL_AF4_FUSION_TARGETS_G_UP;GGGTGGRR_V$PAX4_03;GSE17721_LPS_VS_CPG_6H_BMDM_UP;GSE17721_LPS_VS_PAM3CSK4_24H_BMDM_UP;GSE17721_LPS_VS_POLYIC_12H_BMDM_DN;GSE17721_LPS_VS_POLYIC_24H_BMDM_UP;GSE17721_LPS_VS_POLYIC_6H_BMDM_UP;G…	Celljunction;Cellmembrane;Completeproteome;Diseasemutation;Disulfidebond;Glycoprotein;Immunoglobulindomain;Membrane;Polymorphism;Referenceproteome;Repeat;Signal;Tightjunction;Transmembrane;Transmembranehelix	Ig_sub;Ig_sub2;Ig_V-set;Ig-like_dom;Ig-like_fold	IG_LIKE	-3.12134
+	0.557963	11.0831	32	+	Cluster 3 (decreased abundance in UC)	Protein NDRG2	NDRG2	Q9UN36-2;G3V4S9;Q9UN36-4;Q9UN36-6;Q9UN36;G3V5H8;Q8TDR6;A0A0A0MS87;Q9UN36-5;Q9UN36-3;G3V578;H0YJT9;G3V5B7;G3V5L7;G3V392;G3V5G0;G3V2I9;G3V271;G3V239;G3V5D7;G3V3C3;G3V2Y3;G3V5G7;G3V3X3;G3V5A6;G3V280;G3V5V9;G3V3X2;G3V285;G3V4S2;G3V383;G3V5S0;A0A0U1RR50;G3V420;G3V237;G3V2A6;H7C0X0;G3V5B5;G3V5P9;G3V2S0;G3V552;G3V3P6;G3V4T9;G3V2T2;G3V3P1;G3V3D5;G3V358;G3V4X3;H0YJ56;G3V3L1	Q9UN36-2;G3V4S9;Q9UN36-4;Q9UN36-6;Q9UN36;G3V5H8;Q8TDR6;A0A0A0MS87;Q9UN36-5;Q9UN36-3;G3V578;H0YJT9;G3V5B7;G3V5L7;G3V392;G3V5G0;G3V2I9	anatomical structure development;biological regulation;cell differentiation;cell surface receptor linked signaling pathway;cellular developmental process;cellular process;cellular response to stimulus;developmental process;negative regulation of biological process;negative regulation of cell communication;negative regulation of cell proliferation;negative regulation of cellular process;negative r…		cell part;cell projection part;centrosome;cytoplasm;cytoplasmic part;cytoskeletal part;cytosol;extracellular membrane-bounded organelle;extracellular organelle;extracellular region part;extracellular vesicular exosome;Golgi apparatus;growth cone;intracellular membrane-bounded organelle;intracellular non-membrane-bounded organelle;intracellular organelle;intracellular organelle part;intracellular …		AACWWCAANK_UNKNOWN;ACAACTT,MIR-382;ACEVEDO_LIVER_CANCER_DN;ACEVEDO_LIVER_TUMOR_VS_NORMAL_ADJACENT_TISSUE_DN;AGCTCCT,MIR-28;ALK_DN.V1_DN;BMI1_DN.V1_DN;BOCHKIS_FOXA2_TARGETS;BOQUEST_STEM_CELL_CULTURED_VS_FRESH_UP;BOSCO_EPITHELIAL_DIFFERENTIATION_MODULE;CAIRO_HEPATOBLASTOMA_DN;CAMP_UP.V1_UP;CATTGTYY_V$SOX9_B1;CHEBOTAEV_GR_TARGETS_UP;CHEN_METABOLIC_SYNDROM_NETWORK;chr14q11;CTAWWWATA_V$RSRFC4_Q2;CTTTG…	3D-structure;Acetylation;Alternativesplicing;Cellprojection;Completeproteome;Cytoplasm;Developmentalprotein;Differentiation;Neurogenesis;Phosphoprotein;Polymorphism;Proteomicsidentification;Referenceproteome;Tumorsuppressor;Wntsignalingpathway	AB_hydrolase;NDRG;NDRG2		-2.19894
+	1.58806	11.0661	32	+	Cluster 2 (major cluster increased abundance in UC)	Antigen peptide transporter 1	TAP1	X5CKB3;A0A1V0E3Y2;A0A1V0E3X9;A0A140T9T7;A0A0S2Z5A6;Q03518;Q6QWC0;A0A1V0E3X7;A0A1V0E3W5;Q6QWC1;B2R9F3;A0A1V0E3X4;B7Z7P4;O94774;A0A0S2Z4R8;Q9UEE1	X5CKB3;A0A1V0E3Y2;A0A1V0E3X9;A0A140T9T7;A0A0S2Z5A6;Q03518;Q6QWC0;A0A1V0E3X7;A0A1V0E3W5;Q6QWC1;B2R9F3;A0A1V0E3X4;B7Z7P4	antigen processing and presentation;antigen processing and presentation of endogenous antigen;antigen processing and presentation of endogenous peptide antigen;antigen processing and presentation of endogenous peptide antigen via MHC class I;antigen processing and presentation of exogenous antigen;antigen processing and presentation of exogenous peptide antigen;antigen processing and presentation…	active transmembrane transporter activity;adenyl nucleotide binding;adenyl ribonucleotide binding;ADP binding;antigen binding;ATP binding;ATPase activity;ATPase activity, coupled;ATPase activity, coupled to movement of substances;ATPase activity, coupled to transmembrane movement of substances;binding;catalytic activity;hydrolase activity;hydrolase activity, acting on acid anhydrides;hydrolase ac…	cell part;cytoplasmic part;endoplasmic reticulum membrane;endoplasmic reticulum part;integral to endoplasmic reticulum membrane;integral to membrane;integral to organelle membrane;intracellular membrane-bounded organelle;intracellular organelle;intracellular organelle part;intracellular part;intrinsic to endoplasmic reticulum membrane;intrinsic to membrane;intrinsic to organelle membrane;macromol…	ABC transporters;Antigen processing and presentation;Phagosome;Primary immunodeficiency	ACEVEDO_LIVER_CANCER_UP;ACEVEDO_LIVER_TUMOR_VS_NORMAL_ADJACENT_TISSUE_UP;AFFAR_YY1_TARGETS_UP;AMUNDSON_RESPONSE_TO_ARSENITE;BAELDE_DIABETIC_NEPHROPATHY_DN;BASSO_CD40_SIGNALING_UP;BAUS_TFF2_TARGETS_UP;BENNETT_SYSTEMIC_LUPUS_ERYTHEMATOSUS;BENPORATH_EED_TARGETS;BENPORATH_ES_WITH_H3K27ME3;BERTUCCI_MEDULLARY_VS_DUCTAL_BREAST_CANCER_UP;BLALOCK_ALZHEIMERS_DISEASE_UP;BMI1_DN.V1_UP;BROWNE_HCMV_INFECTION_1…	3D-structure;Adaptiveimmunity;ATP-binding;Completeproteome;Endoplasmicreticulum;Host-virusinteraction;Immunity;Membrane;Nucleotide-binding;Peptidetransport;Polymorphism;Proteintransport;Referenceproteome;Transmembrane;Transmembranehelix;Transport	AAA+_ATPase;ABC_Tap-like;ABC_transporter_CS;ABC_transporter-like;ABC1_TM_dom;P-loop_NTPase;Tap1/ABCB2	ABC_TM1F;ABC_TRANSPORTER_1;ABC_TRANSPORTER_2	1.82837
+	1.63242	11.0231	32	+	Cluster 2 (major cluster increased abundance in UC)	Regulator of G-protein signaling 19	RGS19	Q6I9S5;P49795;B4DP94;Q9H2T9	Q6I9S5;P49795;B4DP94	autophagy;biological regulation;catabolic process;cell surface receptor linked signaling pathway;cellular catabolic process;cellular metabolic process;cellular process;cellular response to stimulus;G-protein coupled receptor protein signaling pathway;intracellular signal transduction;metabolic process;negative regulation of biological process;negative regulation of cell communication;negative reg…	enzyme activator activity;enzyme regulator activity;GTPase activator activity;GTPase regulator activity;nucleoside-triphosphatase regulator activity	brush border;cell part;cell projection;clathrin-coated vesicle;coated vesicle;cytoplasm;cytoplasmic membrane-bounded vesicle;cytoplasmic part;cytoplasmic vesicle;Golgi apparatus;intracellular membrane-bounded organelle;intracellular organelle;intracellular part;membrane;membrane-bounded organelle;membrane-bounded vesicle;organelle;plasma membrane;vesicle		ACEVEDO_FGFR1_TARGETS_IN_PROSTATE_CANCER_MODEL_UP;AKT_UP_MTOR_DN.V1_DN;BROWNE_HCMV_INFECTION_14HR_UP;BROWNE_HCMV_INFECTION_6HR_DN;BYSTRYKH_HEMATOPOIESIS_STEM_CELL_QTL_TRANS;CELL_FRACTION;CELL_SURFACE_RECEPTOR_LINKED_SIGNAL_TRANSDUCTION_GO_0007166;CHEN_METABOLIC_SYNDROM_NETWORK;CHESLER_BRAIN_HIGHEST_GENETIC_VARIANCE;chr20q13;CYTOPLASM;CYTOPLASMIC_PART;DOUGLAS_BMI1_TARGETS_UP;ELLWOOD_MYC_TARGETS_UP…	3D-structure;Autophagy;Completeproteome;Lipoprotein;Membrane;Palmitate;Phosphoprotein;Referenceproteome;Signaltransductioninhibitor	RGS;RGS_subdom1	RGS	1.86375
+	1.48832	10.9932	32	+	Cluster 2 (major cluster increased abundance in UC)	Tyrosine-protein kinase BTK;Non-specific protein-tyrosine kinase	BTK;BTK kinase deficient isoform 2	Q06187;Q06187-2;U3NG26;Q5JY90;Q3MS96;Q9P0L3;Q9P0L6;Q9P0L5;Q3MS92;Q572P5;Q9P0L7;Q9NPI2;Q3MS94;Q9P0M0;Q9NPI3;Q3MS88;Q3MS95;Q9P0L8;Q3MS87;Q572P3;Q572P1;Q3MS93;Q3MS90;Q572P4;Q3MS97;Q3MS89;Q572P0;Q3MS86;Q3MS91;Q572P2;Q9P0L4	Q06187;Q06187-2;U3NG26;Q5JY90;Q3MS96	activation of immune response;activation of innate immune response;adaptive immune response;amine transport;anatomical structure development;antigen receptor-mediated signaling pathway;B cell activation;B cell receptor signaling pathway;biological regulation;biosynthetic process;calcium-mediated signaling;cell activation;cell differentiation;cell maturation;cell surface receptor linked signaling …	adenyl nucleotide binding;adenyl ribonucleotide binding;ATP binding;binding;catalytic activity;cation binding;identical protein binding;ion binding;kinase activity;lipid binding;metal ion binding;non-membrane spanning protein tyrosine kinase activity;nucleotide binding;phosphatidylinositol binding;phosphatidylinositol-3,4,5-trisphosphate binding;phospholipid binding;phosphotransferase activity, a…	cell part;cytoplasm;cytoplasmic part;cytoplasmic vesicle;cytosol;extrinsic to internal side of plasma membrane;extrinsic to membrane;extrinsic to plasma membrane;intracellular membrane-bounded organelle;intracellular organelle;intracellular part;lysosome;lytic vacuole;mast cell granule;membrane;membrane part;membrane raft;membrane-bounded organelle;nucleus;organelle;perinuclear region of cytoplas…	B cell receptor signaling pathway;Fc epsilon RI signaling pathway;Osteoclast differentiation;Primary immunodeficiency	ADENYL_NUCLEOTIDE_BINDING;ADENYL_RIBONUCLEOTIDE_BINDING;ANATOMICAL_STRUCTURE_DEVELOPMENT;APOPTOSIS_GO;ATP_BINDING;BIOCARTA_BCR_PATHWAY;BIOCARTA_FCER1_PATHWAY;BIOCARTA_PTDINS_PATHWAY;BIOPOLYMER_METABOLIC_PROCESS;BIOPOLYMER_MODIFICATION;CAGGTA_V$AREB6_01;CALCIUM_MEDIATED_SIGNALING;CELL_DEVELOPMENT;CELLULAR_MACROMOLECULE_METABOLIC_PROCESS;CELLULAR_PROTEIN_METABOLIC_PROCESS;chrxq21;CYTOPLASM;DAIRKEE_…	3D-structure;Acetylation;Adaptiveimmunity;Alternativepromoterusage;Apoptosis;ATP-binding;Cellmembrane;Completeproteome;Cytoplasm;Directproteinsequencing;Diseasemutation;Immunity;Innateimmunity;Kinase;Lipid-binding;Membrane;Metal-binding;Nucleotide-binding;Nucleus;Phosphoprotein;Polymorphism;Proteomicsidentification;Referenceproteome;SH2domain;SH3domain;Transcription;Transcriptionregulation;Transf…	Kinase-like_dom;PH_domain;PH_like_dom;Prot_kinase_dom;Protein_kinase_ATP_BS;Ser-Thr/Tyr_kinase_cat_dom;SH2;SH3_domain;Tyr_kinase_AS;Tyr_kinase_cat_dom;Znf_Btk_motif	PH_DOMAIN;PROTEIN_KINASE_ATP;PROTEIN_KINASE_DOM;PROTEIN_KINASE_TYR;SH2;SH3;ZF_BTK	1.51523
+	1.49041	10.9876	32	+	Cluster 2 (major cluster increased abundance in UC)	Polyadenylate-binding protein;Polyadenylate-binding protein 4	PABPC4	Q6IQ30;Q13310-2;Q13310-3;B1ANR0;Q13310;H0Y5F5;Q15164;Q53GL4;Q59GZ7;H0YEU6;Q147Y3;Q3B867;H0YCC8;H0YEQ8;B1ANR1;H0Y6X6;H0YER0;P0CB38	Q6IQ30;Q13310-2;Q13310-3;B1ANR0;Q13310;H0Y5F5	biological regulation;biosynthetic process;blood coagulation;catabolic process;cellular biosynthetic process;cellular catabolic process;cellular macromolecule biosynthetic process;cellular macromolecule catabolic process;cellular macromolecule metabolic process;cellular metabolic process;cellular nitrogen compound metabolic process;cellular process;cellular protein metabolic process;coagulation;h…	binding;mRNA binding;nucleic acid binding;nucleotide binding;poly(A) RNA binding;poly(U) RNA binding;poly-purine tract binding;poly-pyrimidine tract binding;RNA binding;single-stranded RNA binding	cell part;cytoplasm;cytoplasmic part;intracellular membrane-bounded organelle;intracellular non-membrane-bounded organelle;intracellular organelle;intracellular part;macromolecular complex;membrane-bounded organelle;non-membrane-bounded organelle;nucleus;organelle;ribonucleoprotein complex;RNA granule;stress granule	mRNA surveillance pathway;RNA degradation;RNA transport	BIOPOLYMER_CATABOLIC_PROCESS;BIOPOLYMER_METABOLIC_PROCESS;BIOSYNTHETIC_PROCESS;BLOOD_COAGULATION;CACGTG_V$MYC_Q2;CAFFAREL_RESPONSE_TO_THC_8HR_5_DN;CAFFAREL_RESPONSE_TO_THC_DN;CAGGTG_V$E12_Q6;CAIRO_HEPATOBLASTOMA_CLASSES_UP;CATABOLIC_PROCESS;CELLULAR_BIOSYNTHETIC_PROCESS;CELLULAR_CATABOLIC_PROCESS;CELLULAR_MACROMOLECULE_CATABOLIC_PROCESS;CELLULAR_MACROMOLECULE_METABOLIC_PROCESS;CELLULAR_PROTEIN_ME…	Acetylation;Alternativesplicing;Completeproteome;Cytoplasm;Directproteinsequencing;Methylation;Phosphoprotein;Polymorphism;Proteomicsidentification;Referenceproteome;Repeat;RNA-binding	Nucleotide-bd_a/b_plait;PABP_1234;PABP_HYD;RRM_dom	PABC;RRM	1.55946
+	0.649816	10.9851	32	+	Cluster 3 (decreased abundance in UC)	Choline transporter-like protein 1	SLC44A1	A0A024R151;Q8WWI5;Q8WWI5-3;Q8WWI5-2;B3KMS7;B3KWF2	A0A024R151;Q8WWI5;Q8WWI5-3;Q8WWI5-2	alcohol metabolic process;amine metabolic process;amine transport;biosynthetic process;cation transport;cellular amine metabolic process;cellular biogenic amine metabolic process;cellular biosynthetic process;cellular lipid metabolic process;cellular metabolic process;cellular nitrogen compound metabolic process;cellular process;choline transport;establishment of localization;ethanolamine-contain…	active transmembrane transporter activity;amine transmembrane transporter activity;choline transmembrane transporter activity;substrate-specific transmembrane transporter activity;substrate-specific transporter activity;transmembrane transporter activity;transporter activity	cell part;cytoplasmic part;extracellular membrane-bounded organelle;extracellular organelle;extracellular region part;extracellular vesicular exosome;integral to membrane;intracellular organelle part;intracellular part;intrinsic to membrane;membrane;membrane part;membrane-bounded organelle;membrane-bounded vesicle;mitochondrial membrane;mitochondrial outer membrane;mitochondrial part;organelle;or…		AAAYWAACM_V$HFH4_01;AAGCCAT,MIR-135A,MIR-135B;ACATTCC,MIR-1,MIR-206;ACTIVE_TRANSMEMBRANE_TRANSPORTER_ACTIVITY;AKT_UP_MTOR_DN.V1_UP;AMINE_TRANSMEMBRANE_TRANSPORTER_ACTIVITY;AMINE_TRANSPORT;BASAKI_YBX1_TARGETS_DN;BENPORATH_NANOG_TARGETS;BENPORATH_NOS_TARGETS;BENPORATH_OCT4_TARGETS;BENPORATH_SOX2_TARGETS;BREDEMEYER_RAG_SIGNALING_VIA_ATM_NOT_VIA_NFKB_DN;BRUINS_UVC_RESPONSE_LATE;CAGCTG_V$AP4_Q5;CAGGTA…	Alternativesplicing;Cellmembrane;Completeproteome;Lipoprotein;Membrane;Mitochondrion;Mitochondrionoutermembrane;Myristate;Phosphoprotein;Polymorphism;Referenceproteome;Transmembrane;Transmembranehelix;Transport	Choline_transptr-like		-1.67532
+	0.431885	10.9621	32	+	Cluster 3 (decreased abundance in UC)		CASK	A0A0B6XJY0	A0A0B6XJY0		catalytic activity;kinase activity;transferase activity;transferase activity, transferring phosphorus-containing groups			ACAWYAAAG_UNKNOWN;ACEVEDO_LIVER_CANCER_UP;ACEVEDO_LIVER_TUMOR_VS_NORMAL_ADJACENT_TISSUE_UP;ACTACCT,MIR-196A,MIR-196B;ACTIN_CYTOSKELETON;AGTTCTC,MIR-146A,MIR-146B;BERENJENO_TRANSFORMED_BY_RHOA_DN;BLALOCK_ALZHEIMERS_DISEASE_UP;BOYLAN_MULTIPLE_MYELOMA_D_DN;BROWNE_HCMV_INFECTION_10HR_UP;BROWNE_HCMV_INFECTION_14HR_UP;BROWNE_HCMV_INFECTION_30MIN_UP;BROWNE_HCMV_INFECTION_4HR_UP;CAGCAGG,MIR-370;CAGCTG_V$…	Kinase;Transferase	PDZ;SH3_2;SH3_domain	SH3	-3.16034
+	1.81022	10.9576	32	+	Cluster 2 (major cluster increased abundance in UC)	Integrin beta-2;Integrin beta	ITGB2	P05107;J3KNI6;E7EVZ9;E5RK25	P05107;J3KNI6	activated T cell proliferation;activation of immune response;activation of innate immune response;aging;apoptosis;biological adhesion;biological regulation;blood coagulation;cell activation;cell adhesion;cell chemotaxis;cell communication;cell death;cell differentiation;cell migration;cell motility;cell proliferation;cell surface receptor linked signaling pathway;cell-cell adhesion;cell-cell sign…	binding;cation binding;cell adhesion molecule binding;enzyme binding;glycoprotein binding;ICAM-3 receptor activity;ion binding;kinase binding;metal ion binding;molecular transducer activity;protein binding;protein kinase binding;receptor activity;signal transducer activity;signaling receptor activity;transmembrane signaling receptor activity	alphaL-beta2 integrin complex;cell part;cell surface;extracellular membrane-bounded organelle;extracellular organelle;extracellular region part;extracellular vesicular exosome;integrin complex;macromolecular complex;membrane;membrane part;membrane raft;membrane-bounded organelle;membrane-bounded vesicle;organelle;plasma membrane;plasma membrane part;protein complex;receptor complex;vesicle	Amoebiasis;Cell adhesion molecules (CAMs);ko05152;Leishmaniasis;Leukocyte transendothelial migration;Malaria;Natural killer cell mediated cytotoxicity;Phagosome;Regulation of actin cytoskeleton;Rheumatoid arthritis;Staphylococcus aureus infection;Viral myocarditis	BEHAVIOR;BIOCARTA_BLYMPHOCYTE_PATHWAY;BIOCARTA_CTL_PATHWAY;BIOCARTA_GRANULOCYTES_PATHWAY;BIOCARTA_LAIR_PATHWAY;BIOCARTA_LYM_PATHWAY;BIOCARTA_MONOCYTE_PATHWAY;BIOCARTA_TCYTOTOXIC_PATHWAY;BIOCARTA_THELPER_PATHWAY;BIOPOLYMER_METABOLIC_PROCESS;BIOPOLYMER_MODIFICATION;BROWN_MYELOID_CELL_DEVELOPMENT_UP;BROWNE_HCMV_INFECTION_30MIN_DN;BROWNE_HCMV_INFECTION_48HR_DN;CELL_CELL_ADHESION;CELL_MIGRATION;CELLUL…	3D-structure;Celladhesion;Completeproteome;Directproteinsequencing;Diseasemutation;Disulfidebond;Glycoprotein;Integrin;Membrane;Metal-binding;Phosphoprotein;Proteomicsidentification;Pyrrolidonecarboxylicacid;Receptor;Referenceproteome;Repeat;Signal;Transmembrane;Transmembranehelix	Integrin_bsu;Integrin_bsu_cyt_dom;Integrin_bsu_N;Integrin_bsu_tail;Integrin_bsu-2;Plexin-like_fold;VWF_A	EGF_1;EGF_2;INTEGRIN_BETA	2.25345
+	0.520599	10.9174	32	+	Cluster 3 (decreased abundance in UC)	Sorcin	SRI	P30626-2;C9J0K6;P30626;P30626-3;B4DHQ6	P30626-2;C9J0K6;P30626;P30626-3;B4DHQ6	anatomical structure development;biological regulation;calcium ion transport;cation transport;cellular chemical homeostasis;cellular homeostasis;cellular ion homeostasis;cellular process;cellular response to stimulus;chemical homeostasis;cytoplasmic sequestering of protein;cytoplasmic sequestering of transcription factor;developmental process;divalent inorganic cation transport;divalent metal ion…	binding;calcium channel regulator activity;calcium ion binding;calcium-dependent cysteine-type endopeptidase activity;catalytic activity;cation binding;channel regulator activity;cysteine-type endopeptidase activity;cysteine-type peptidase activity;endopeptidase activity;enzyme binding;hydrolase activity;ion binding;ion channel binding;metal ion binding;peptidase activity;peptidase activity, acti…	axon part;axon terminus;cell part;cell projection part;contractile fiber part;cytoplasm;cytoplasmic part;cytosol;dendritic spine neck;endoplasmic reticulum;endoplasmic reticulum membrane;endoplasmic reticulum part;extracellular membrane-bounded organelle;extracellular organelle;extracellular region part;extracellular vesicular exosome;intracellular membrane-bounded organelle;intracellular organel…		ACEVEDO_LIVER_CANCER_WITH_H3K27ME3_UP;ACEVEDO_METHYLATED_IN_LIVER_CANCER_DN;ACTTTAT,MIR-142-5P;ALONSO_METASTASIS_UP;ANATOMICAL_STRUCTURE_DEVELOPMENT;AUXILIARY_TRANSPORT_PROTEIN_ACTIVITY;BENPORATH_MYC_MAX_TARGETS;BOYAULT_LIVER_CANCER_SUBCLASS_G3_UP;BROWNE_HCMV_INFECTION_18HR_DN;BROWNE_HCMV_INFECTION_48HR_DN;BYSTRYKH_HEMATOPOIESIS_STEM_CELL_QTL_TRANS;CASORELLI_ACUTE_PROMYELOCYTIC_LEUKEMIA_DN;CATION…	3D-structure;Alternativesplicing;Calcium;Completeproteome;Cytoplasm;Directproteinsequencing;Membrane;Metal-binding;Proteomicsidentification;Referenceproteome;Repeat;Sarcoplasmicreticulum	EF_Hand_1_Ca_BS;EF_hand_dom;EF-hand-dom_pair	EF_HAND_1;EF_HAND_2	-2.46596
+	1.53302	10.8777	32	+	Cluster 2 (major cluster increased abundance in UC)	Rho GTPase-activating protein 30	ARHGAP30	Q7Z6I6;A0A0A0MRJ9;Q7Z6I6-2;A0A0A0MRJ8;Q7Z6I6-3;Q7Z6I6-4;E9PLT5	Q7Z6I6;A0A0A0MRJ9;Q7Z6I6-2;A0A0A0MRJ8;Q7Z6I6-3	biological regulation;cellular process;cellular response to stimulus;intracellular signal transduction;regulation of biological process;regulation of cellular process;regulation of response to stimulus;regulation of signal transduction;regulation of signaling;regulation of small GTPase mediated signal transduction;response to stimulus;signal transduction;small GTPase mediated signal transduction	enzyme activator activity;enzyme regulator activity;GTPase activator activity;GTPase regulator activity;nucleoside-triphosphatase regulator activity	cell part;cytoplasmic membrane-bounded vesicle;cytoplasmic part;cytoplasmic vesicle;cytosol;intracellular;intracellular membrane-bounded organelle;intracellular organelle;intracellular part;membrane-bounded organelle;membrane-bounded vesicle;organelle;vesicle		AAAYWAACM_V$HFH4_01;chr1q23;CTTTGT_V$LEF1_Q2;GGGCGGR_V$SP1_Q6;GGGTGGRR_V$PAX4_03;GINESTIER_BREAST_CANCER_ZNF217_AMPLIFIED_DN;GSE10094_LCMV_VS_LISTERIA_IND_EFF_CD4_TCELL_UP;GSE13229_MATURE_VS_INTMATURE_NKCELL_DN;GSE13306_LAMINA_PROPRIA_VS_SPLEEN_TREG_UP;GSE2706_LPS_VS_R848_AND_LPS_8H_STIM_DC_UP;GSE27786_CD4_TCELL_VS_NKCELL_DN;GSE27786_CD4_TCELL_VS_NKTCELL_DN;GSE27786_CD8_TCELL_VS_NEUTROPHIL_DN;GSE…	Alternativesplicing;Completeproteome;Cytoplasmicvesicle;GTPaseactivation;Phosphoprotein;Polymorphism;Proteomicsidentification;Referenceproteome	Rho_GTPase_activation_prot;RhoGAP_dom	RHOGAP	1.64931
+	1.57332	10.8625	32	+	Cluster 2 (major cluster increased abundance in UC)	Protein CDV3 homolog	CDV3	Q9UKY7;Q9UKY7-2;D3DND1;H0Y8K3	Q9UKY7;Q9UKY7-2;D3DND1;H0Y8K3	cell proliferation		cell part;cytoplasm;intracellular non-membrane-bounded organelle;intracellular organelle;intracellular organelle part;intracellular part;membrane;non-membrane-bounded organelle;nuclear part;nucleolus;organelle;organelle part;plasma membrane		ACCATTT,MIR-522;ACTACCT,MIR-196A,MIR-196B;AGTCAGC,MIR-345;AMIT_EGF_RESPONSE_120_MCF10A;AMIT_EGF_RESPONSE_480_HELA;AMIT_SERUM_RESPONSE_480_MCF10A;ATGTAGC,MIR-221,MIR-222;AZARE_NEOPLASTIC_TRANSFORMATION_BY_STAT3_DN;AZARE_STAT3_TARGETS;BAELDE_DIABETIC_NEPHROPATHY_DN;CAGTGTT,MIR-141,MIR-200A;chr3q22;CREIGHTON_ENDOCRINE_THERAPY_RESISTANCE_4;CTACCTC,LET-7A,LET-7B,LET-7C,LET-7D,LET-7E,LET-7F,MIR-98,LET-…	Acetylation;Alternativesplicing;Completeproteome;Cytoplasm;Phosphoprotein;Proteomicsidentification;Referenceproteome	CDV3		1.79167
+	0.608247	10.8431	32	+	Cluster 3 (decreased abundance in UC)	Estradiol 17-beta-dehydrogenase 11	HSD17B11	Q8NBQ5;D6RCD0	Q8NBQ5;D6RCD0	androgen catabolic process;androgen metabolic process;biological regulation;biosynthetic process;catabolic process;cellular hormone metabolic process;cellular metabolic process;cellular process;hormone catabolic process;hormone metabolic process;lipid biosynthetic process;lipid catabolic process;lipid metabolic process;metabolic process;primary metabolic process;regulation of biological quality;r…	catalytic activity;estradiol 17-beta-dehydrogenase activity;oxidoreductase activity;oxidoreductase activity, acting on CH-OH group of donors;oxidoreductase activity, acting on the CH-OH group of donors, NAD or NADP as acceptor;steroid dehydrogenase activity;steroid dehydrogenase activity, acting on the CH-OH group of donors, NAD or NADP as acceptor	cell part;cytoplasm;cytoplasmic part;extracellular region;intracellular part;lipid particle		ACEVEDO_LIVER_CANCER_UP;ACEVEDO_LIVER_TUMOR_VS_NORMAL_ADJACENT_TISSUE_UP;ATGAAGG,MIR-205;BENPORATH_CYCLING_GENES;BERENJENO_TRANSFORMED_BY_RHOA_DN;BERENJENO_TRANSFORMED_BY_RHOA_FOREVER_UP;BOYLAN_MULTIPLE_MYELOMA_D_DN;BRUINS_UVC_RESPONSE_VIA_TP53_GROUP_B;CATABOLIC_PROCESS;CELLULAR_CATABOLIC_PROCESS;CELLULAR_LIPID_CATABOLIC_PROCESS;CELLULAR_LIPID_METABOLIC_PROCESS;CHARAFE_BREAST_CANCER_LUMINAL_VS_BA…	3D-structure;Completeproteome;Lipidbiosynthesis;Lipidmetabolism;NADP;Oxidoreductase;Proteomicsidentification;Referenceproteome;Secreted;Signal;Steroidbiosynthesis	DH_sc/Rdtase_SDR;Glc/ribitol_DH;NAD(P)-bd_dom		-1.91081
+	0.512035	10.8134	32	+	Cluster 3 (decreased abundance in UC)	Cytochrome c oxidase subunit 7A2, mitochondrial	COX7A2	Q496I0;D6RIE3;D6RGV5;H0UI06;P14406;D6R9C3	Q496I0;D6RIE3;D6RGV5;H0UI06;P14406;D6R9C3		catalytic activity;cation transmembrane transporter activity;cytochrome-c oxidase activity;heme-copper terminal oxidase activity;hydrogen ion transmembrane transporter activity;inorganic cation transmembrane transporter activity;ion transmembrane transporter activity;monovalent inorganic cation transmembrane transporter activity;oxidoreductase activity;oxidoreductase activity, acting on a heme gr…	cell part;cytoplasmic part;extracellular membrane-bounded organelle;extracellular organelle;extracellular region part;extracellular vesicular exosome;intracellular organelle part;intracellular part;membrane part;membrane-bounded organelle;membrane-bounded vesicle;mitochondrial membrane part;mitochondrial part;mitochondrial respiratory chain;organelle;organelle part;respiratory chain;vesicle	Alzheimer's disease;Cardiac muscle contraction;Huntington's disease;Oxidative phosphorylation;Parkinson's disease	ACEVEDO_LIVER_TUMOR_VS_NORMAL_ADJACENT_TISSUE_UP;BARIS_THYROID_CANCER_UP;BECKER_TAMOXIFEN_RESISTANCE_DN;BLALOCK_ALZHEIMERS_DISEASE_DN;BURTON_ADIPOGENESIS_6;chr6q14;DAZARD_RESPONSE_TO_UV_NHEK_UP;DAZARD_UV_RESPONSE_CLUSTER_G1;FAELT_B_CLL_WITH_VH3_21_DN;GGAANCGGAANY_UNKNOWN;GSE10856_CTRL_VS_TNFRSF6B_IN_MACROPHAGE_DN;GSE1432_1H_VS_6H_IFNG_MICROGLIA_UP;GSE1460_DP_THYMOCYTE_VS_NAIVE_CD4_TCELL_CORD_BLOO…	Acetylation;Completeproteome;Directproteinsequencing;Membrane;Mitochondrion;Mitochondrioninnermembrane;Polymorphism;Proteomicsidentification;Referenceproteome;Transitpeptide	Cyt_c_oxidase_su7a		-2.47844
+	2.66803	10.7986	32	+	Cluster 2 (major cluster increased abundance in UC)	Olfactomedin-4	OLFM4	A0A024QZ95;Q6UX06;B4DV64	A0A024QZ95;Q6UX06;B4DV64	biological adhesion;biological regulation;cell adhesion;cellular component assembly;cellular component organization;cellular component organization or biogenesis;cellular process;macromolecular complex assembly;macromolecular complex subunit organization;negative regulation of biological process;negative regulation of cell communication;negative regulation of cellular process;negative regulation …	binding;cadherin binding;catalytic activity;cell adhesion molecule binding;identical protein binding;protein binding;protein dimerization activity;protein homodimerization activity	cell part;cytoplasmic membrane-bounded vesicle;cytoplasmic part;cytoplasmic vesicle;extracellular membrane-bounded organelle;extracellular organelle;extracellular region part;extracellular space;extracellular vesicular exosome;intracellular membrane-bounded organelle;intracellular organelle;intracellular part;membrane;membrane-bounded organelle;membrane-bounded vesicle;mitochondrion;organelle;per…		ACEVEDO_METHYLATED_IN_LIVER_CANCER_DN;ALK_DN.V1_DN;AUNG_GASTRIC_CANCER;BMI1_DN_MEL18_DN.V1_DN;BOYLAN_MULTIPLE_MYELOMA_C_D_DN;BROWNE_HCMV_INFECTION_14HR_DN;CAIRO_LIVER_DEVELOPMENT_DN;CHEOK_RESPONSE_TO_HD_MTX_UP;chr13q14;CREIGHTON_ENDOCRINE_THERAPY_RESISTANCE_3;CTTTGT_V$LEF1_Q2;GENTLES_LEUKEMIC_STEM_CELL_DN;GSE13485_DAY3_VS_DAY7_YF17D_VACCINE_PBMC_UP;GSE13485_PRE_VS_POST_YF17D_VACCINATION_PBMC_UP;G…	Celladhesion;Coiledcoil;Completeproteome;Disulfidebond;Glycoprotein;Mitochondrion;Polymorphism;Referenceproteome;Secreted;Signal	Olfac-like;Quinoprot_gluc/sorb_DH	OLF	4.16451
+	1.59384	10.7976	32	+	Cluster 2 (major cluster increased abundance in UC)	SAM and SH3 domain-containing protein 3	SASH3	B2RBY7;O75995;B4DKQ0	B2RBY7;O75995;B4DKQ0	anatomical structure homeostasis;biological regulation;homeostasis of number of cells;homeostasis of number of cells within a tissue;homeostatic process;positive regulation of adaptive immune response;positive regulation of adaptive immune response based on somatic recombination of immune receptors built from immunoglobulin superfamily domains;positive regulation of alpha-beta T cell activation;p…		cell part;cytoplasm;intracellular membrane-bounded organelle;intracellular organelle;intracellular part;membrane-bounded organelle;nucleus;organelle		BCAT.100_UP.V1_UP;BIDUS_METASTASIS_DN;BRACHAT_RESPONSE_TO_CAMPTOTHECIN_DN;BRACHAT_RESPONSE_TO_METHOTREXATE_DN;CACGTG_V$MYC_Q2;CADWELL_ATG16L1_TARGETS_UP;chrxq26;CROONQUIST_NRAS_SIGNALING_UP;CTGCAGY_UNKNOWN;FAELT_B_CLL_WITH_VH3_21_UP;GGGAGGRR_V$MAZ_Q6;GNF2_CD48;GNF2_CD53;GNF2_HLA-C;GNF2_INPP5D;GNF2_VAV1;GSE12366_PLASMA_CELL_VS_NAIVE_BCELL_DN;GSE13306_LAMINA_PROPRIA_VS_SPLEEN_TREG_DN;GSE13484_3H_UN…	Completeproteome;Phosphoprotein;Referenceproteome;SH3domain	rSAM/SH3_domain-containing;SAM;SAM/pointed;SAM_2;SH3_2;SH3_domain	SAM_DOMAIN	1.83715
+	0.49909	10.7849	32	+	Cluster 3 (decreased abundance in UC)	Adipogenesis regulatory factor	hCG_1773630;ADIRF	Q5TBU5;Q15847;Q5TBU2	Q5TBU5;Q15847	biological regulation;biosynthetic process;cell differentiation;cellular biosynthetic process;cellular developmental process;cellular macromolecule biosynthetic process;cellular macromolecule metabolic process;cellular metabolic process;cellular nitrogen compound metabolic process;cellular process;cellular response to abiotic stimulus;cellular response to radiation;cellular response to stimulus;d…		cell part;cytoplasm;extracellular membrane-bounded organelle;extracellular organelle;extracellular region part;extracellular vesicular exosome;intracellular membrane-bounded organelle;intracellular organelle;intracellular organelle part;intracellular part;membrane-bounded organelle;membrane-bounded vesicle;nuclear part;nucleoplasm;nucleus;organelle;organelle part;vesicle			Completeproteome;Differentiation;Nucleus;Referenceproteome;Transcription;Transcriptionregulation			-2.776
+	2.252	10.7787	32	+	Cluster 2 (major cluster increased abundance in UC)	Signal peptidase complex catalytic subunit SEC11C;Signal peptidase complex catalytic subunit SEC11	SEC11C;SEC11L3	Q9BY50;B4DI03;K7EJQ7;A0A0A0MR04	Q9BY50;B4DI03;K7EJQ7;A0A0A0MR04	biological regulation;biosynthetic process;cellular biosynthetic process;cellular macromolecule biosynthetic process;cellular macromolecule metabolic process;cellular metabolic process;cellular process;cellular protein metabolic process;cotranslational protein targeting to membrane;establishment of localization;establishment of localization in cell;establishment of protein localization;establishm…	catalytic activity;hydrolase activity;peptidase activity;peptidase activity, acting on L-amino acid peptides;serine hydrolase activity;serine-type peptidase activity	cell part;cytoplasmic part;endoplasmic reticulum membrane;endoplasmic reticulum part;integral to membrane;intracellular organelle part;intracellular part;intrinsic to membrane;membrane;membrane part;organelle membrane;organelle part	Protein export	ACEVEDO_LIVER_CANCER_UP;ACTWSNACTNY_UNKNOWN;BRUECKNER_TARGETS_OF_MIRLET7A3_UP;CACGTG_V$MYC_Q2;chr18q21;CREIGHTON_ENDOCRINE_THERAPY_RESISTANCE_3;CTGCAGY_UNKNOWN;CTTTGT_V$LEF1_Q2;CUI_TCF21_TARGETS_2_DN;GOLDRATH_NAIVE_VS_MEMORY_CD8_TCELL_UP;GSE11057_CD4_EFF_MEM_VS_PBMC_UP;GSE11057_NAIVE_VS_EFF_MEMORY_CD4_TCELL_DN;GSE11057_NAIVE_VS_MEMORY_CD4_TCELL_DN;GSE12366_GC_BCELL_VS_PLASMA_CELL_DN;GSE14000_TRAN…	Completeproteome;Endoplasmicreticulum;Hydrolase;Membrane;Microsome;Protease;Proteomicsidentification;Referenceproteome;Signal-anchor;Transmembrane;Transmembranehelix	Pept_S26A_signal_pept_1_CS;Pept_S26A_signal_pept_1_Ser-AS;Peptidase_S24/S26_b-rbn;Peptidase_S24_S26;Peptidase_S24_S26A/B/C;Peptidase_S26B	SPASE_I_1;SPASE_I_3	3.2062
+	1.49029	10.7737	32	+	Cluster 2 (major cluster increased abundance in UC)		PECAM1	B7Z8Y6;A0A075B738;B7Z8U8;A0A075B727;A0A075B728;A0A075B737	B7Z8Y6;A0A075B738	biological regulation;cellular component organization;cellular component organization or biogenesis;cellular process;cellular response to stimulus;intracellular signal transduction;negative regulation of actin filament polymerization;negative regulation of biological process;negative regulation of cellular component organization;negative regulation of cellular metabolic process;negative regulatio…		cell part;contractile fiber;contractile fiber part;cytoplasmic part;external side of plasma membrane;intracellular non-membrane-bounded organelle;intracellular organelle;intracellular part;membrane part;membrane raft;non-membrane-bounded organelle;organelle;organelle part;plasma membrane part;smooth muscle contractile fiber	Cell adhesion molecules (CAMs);Leukocyte transendothelial migration;Malaria	ACEVEDO_LIVER_CANCER_UP;ACEVEDO_LIVER_TUMOR_VS_NORMAL_ADJACENT_TISSUE_UP;AKL_HTLV1_INFECTION_DN;BAELDE_DIABETIC_NEPHROPATHY_UP;BERTUCCI_INVASIVE_CARCINOMA_DUCTAL_VS_LOBULAR_DN;BIOCARTA_CELL2CELL_PATHWAY;BIOCARTA_GRANULOCYTES_PATHWAY;BIOCARTA_LYM_PATHWAY;BIOCARTA_MONOCYTE_PATHWAY;BLALOCK_ALZHEIMERS_DISEASE_UP;BOQUEST_STEM_CELL_DN;BOSCO_ALLERGEN_INDUCED_TH2_ASSOCIATED_MODULE;BRUINS_UVC_RESPONSE_VIA…	Completeproteome;Proteomicsidentification;Referenceproteome	Ig_sub;Ig_sub2;Ig-like_dom;Ig-like_fold	IG_LIKE	1.53834
+	0.538292	10.7517	32	+	Cluster 3 (decreased abundance in UC)	LYR motif-containing protein 1	LYRM1;LOC57149	H3BNK2;A0A024R3C2;O43325	H3BNK2;A0A024R3C2;O43325			cell part;cytoplasmic part;extracellular region part;intercellular bridge;intracellular membrane-bounded organelle;intracellular organelle;intracellular organelle part;intracellular part;membrane-bounded organelle;mitochondrion;nuclear part;nucleoplasm;organelle;organelle part		ACEVEDO_LIVER_CANCER_DN;ACEVEDO_LIVER_TUMOR_VS_NORMAL_ADJACENT_TISSUE_DN;chr16p12;CTTTGT_V$LEF1_Q2;FAELT_B_CLL_WITH_VH_REARRANGEMENTS_DN;FULCHER_INFLAMMATORY_RESPONSE_LECTIN_VS_LPS_UP;GGGTGGRR_V$PAX4_03;GSE13484_UNSTIM_VS_YF17D_VACCINE_STIM_PBMC_DN;GSE13738_RESTING_VS_BYSTANDER_ACTIVATED_CD4_TCELL_DN;GSE13738_TCR_VS_BYSTANDER_ACTIVATED_CD4_TCELL_DN;GSE1460_DP_THYMOCYTE_VS_NAIVE_CD4_TCELL_CORD_BLO…	Completeproteome;Nucleus;Proteomicsidentification;Referenceproteome	Complex1_LYR		-2.39302
+	0.590706	10.7348	32	+	Cluster 3 (decreased abundance in UC)	UTP--glucose-1-phosphate uridylyltransferase	UGP2	Q16851;A0A087WYS1;E7EUC7;B4DUP2;B2RAN1;Q53QE9;C9J6Q0	Q16851;A0A087WYS1;E7EUC7;B4DUP2;B2RAN1;Q53QE9	alcohol metabolic process;biosynthetic process;carbohydrate biosynthetic process;carbohydrate metabolic process;carboxylic acid biosynthetic process;carboxylic acid metabolic process;cellular biosynthetic process;cellular carbohydrate biosynthetic process;cellular carbohydrate metabolic process;cellular glucan metabolic process;cellular glucuronidation;cellular ketone metabolic process;cellular m…	binding;carbohydrate binding;catalytic activity;cation binding;glucose binding;identical protein binding;ion binding;metal ion binding;monosaccharide binding;nucleotide binding;nucleotidyltransferase activity;protein binding;pyrimidine nucleotide binding;pyrimidine ribonucleotide binding;ribonucleotide binding;sugar binding;transferase activity;transferase activity, transferring phosphorus-contai…	cell part;cytoplasmic part;cytosol;extracellular membrane-bounded organelle;extracellular organelle;extracellular region part;extracellular vesicular exosome;intracellular membrane-bounded organelle;intracellular organelle;intracellular part;membrane-bounded organelle;membrane-bounded vesicle;nucleus;organelle;vesicle	Amino sugar and nucleotide sugar metabolism;Galactose metabolism;Pentose and glucuronate interconversions;Starch and sucrose metabolism	AACTTT_UNKNOWN;ACOSTA_PROLIFERATION_INDEPENDENT_MYC_TARGETS_DN;ALCOHOL_METABOLIC_PROCESS;BAELDE_DIABETIC_NEPHROPATHY_DN;BENPORATH_ES_1;BLALOCK_ALZHEIMERS_DISEASE_DN;CAIRO_HEPATOBLASTOMA_DN;CARBOHYDRATE_METABOLIC_PROCESS;CELLULAR_CARBOHYDRATE_METABOLIC_PROCESS;chr2p14;CREIGHTON_ENDOCRINE_THERAPY_RESISTANCE_3;CUI_TCF21_TARGETS_2_DN;DAVICIONI_TARGETS_OF_PAX_FOXO1_FUSIONS_UP;DIAZ_CHRONIC_MEYLOGENOUS_…	3D-structure;Acetylation;Alternativesplicing;Completeproteome;Cytoplasm;Magnesium;Metal-binding;Nucleotidyltransferase;Phosphoprotein;Polymorphism;Proteomicsidentification;Referenceproteome;Transferase	Nucleotide-diphossugar_trans;UDPGP_trans;UDPGP_trans_fam		-2.03618
+	0.634892	10.7321	32	+	Cluster 3 (decreased abundance in UC)	NADH dehydrogenase [ubiquinone] 1 alpha subcomplex subunit 5	NDUFA5	A0A024R745;Q16718;F8WAS3;A0A087X1G1;H7BYD0;Q16718-2;C9IZN5;A0A024R736;A0A024R772;A0A087WXR5	A0A024R745;Q16718;F8WAS3;A0A087X1G1;H7BYD0;Q16718-2	cellular metabolic process;cellular process;electron transport chain;generation of precursor metabolites and energy;metabolic process;mitochondrial electron transport, NADH to ubiquinone;oxidation-reduction process;respiratory electron transport chain;small molecule metabolic process	catalytic activity;NADH dehydrogenase (quinone) activity;NADH dehydrogenase (ubiquinone) activity;NADH dehydrogenase activity;oxidoreductase activity;oxidoreductase activity, acting on NADH or NADPH;oxidoreductase activity, acting on NADH or NADPH, quinone or similar compound as acceptor	cell part;cytoplasmic part;intracellular organelle part;intracellular part;macromolecular complex;membrane;membrane part;mitochondrial inner membrane;mitochondrial membrane;mitochondrial membrane part;mitochondrial part;mitochondrial respiratory chain complex I;NADH dehydrogenase complex;organelle inner membrane;organelle membrane;organelle part;protein complex;respiratory chain complex I	Alzheimer's disease;Huntington's disease;Oxidative phosphorylation;Parkinson's disease	BLALOCK_ALZHEIMERS_DISEASE_DN;BURTON_ADIPOGENESIS_6;chr7q31;DIAZ_CHRONIC_MEYLOGENOUS_LEUKEMIA_UP;DOUGLAS_BMI1_TARGETS_UP;EGFR_UP.V1_DN;FLECHNER_BIOPSY_KIDNEY_TRANSPLANT_OK_VS_DONOR_UP;FLECHNER_BIOPSY_KIDNEY_TRANSPLANT_REJECTED_VS_OK_DN;GGGCGGR_V$SP1_Q6;GSE10856_CTRL_VS_TNFRSF6B_IN_MACROPHAGE_DN;GSE11924_TFH_VS_TH17_CD4_TCELL_DN;GSE12845_IGD_NEG_BLOOD_VS_NAIVE_TONSIL_BCELL_UP;GSE14000_UNSTIM_VS_16…	Acetylation;Alternativesplicing;Completeproteome;Electrontransport;Membrane;Mitochondrion;Mitochondrioninnermembrane;Proteomicsidentification;Referenceproteome;Respiratorychain;Transport;Ubiquinone	ETC_CI_29_9		-1.69502
+	2.00938	10.7301	32	+	Cluster 2 (major cluster increased abundance in UC)	Ig kappa chain V-IV region	IGKV4-1	P06312	P06312	activation of immune response;biological regulation;cellular component organization;cellular component organization or biogenesis;cellular membrane organization;cellular process;complement activation;complement activation, classical pathway;defense response;endocytosis;establishment of localization;humoral immune response;immune effector process;immune response;immune system process;innate immune…	antigen binding;binding	blood microparticle;cell part;extracellular region;extracellular region part;membrane;plasma membrane		chr2p11;GSE10325_BCELL_VS_MYELOID_UP;GSE10325_CD4_TCELL_VS_BCELL_DN;GSE10325_LUPUS_BCELL_VS_LUPUS_MYELOID_UP;GSE10325_LUPUS_CD4_TCELL_VS_LUPUS_BCELL_DN;GSE11057_CD4_CENT_MEM_VS_PBMC_DN;GSE13411_IGM_MEMORY_BCELL_VS_PLASMA_CELL_DN;GSE29614_DAY3_VS_DAY7_TIV_FLU_VACCINE_PBMC_DN;GSE29618_BCELL_VS_MDC_DAY7_FLU_VACCINE_UP;GSE29618_BCELL_VS_MDC_UP;GSE29618_BCELL_VS_MONOCYTE_DAY7_FLU_VACCINE_UP;GSE29618_B…	Completeproteome;Disulfidebond;Immunoglobulindomain;ImmunoglobulinVregion;Referenceproteome;Signal	Ig_V-set;Ig-like_dom;Ig-like_fold	IG_LIKE	2.79014
+	0.623955	10.7273	32	+	Cluster 3 (decreased abundance in UC)	Ephrin-B1	EFNB1	P98172	P98172	ameboidal cell migration;axon guidance;biological adhesion;biological regulation;cell adhesion;cell communication;cell migration;cell motility;cell surface receptor linked signaling pathway;cell-cell signaling;cellular component movement;cellular process;cellular response to stimulus;chemotaxis;developmental process;embryonic pattern specification;enzyme linked receptor protein signaling pathway;…	binding;ephrin receptor binding;protein binding;receptor binding	cell part;cytoplasm;extracellular membrane-bounded organelle;extracellular organelle;extracellular region part;extracellular vesicular exosome;integral to membrane;integral to plasma membrane;intracellular membrane-bounded organelle;intracellular organelle;intracellular part;intrinsic to membrane;intrinsic to plasma membrane;membrane;membrane part;membrane raft;membrane-bounded organelle;membrane…	Axon guidance	AGGCACT,MIR-515-3P;BENPORATH_SUZ12_TARGETS;BILD_HRAS_ONCOGENIC_SIGNATURE;BYSTRYKH_HEMATOPOIESIS_STEM_CELL_FGF3;CACGTG_V$MYC_Q2;CACTTTG,MIR-520G,MIR-520H;CELL_CELL_SIGNALING;CELL_FRACTION;chrxq12;CTTTGT_V$LEF1_Q2;CUI_TCF21_TARGETS_2_DN;DOUGLAS_BMI1_TARGETS_UP;ENK_UV_RESPONSE_KERATINOCYTE_UP;GAGCTGG,MIR-337;GCACTTT,MIR-17-5P,MIR-20A,MIR-106A,MIR-106B,MIR-20B,MIR-519D;GENTILE_UV_LOW_DOSE_UP;GGGAGGRR…	Completeproteome;Craniosynostosis;Developmentalprotein;Differentiation;Directproteinsequencing;Diseasemutation;Disulfidebond;Glycoprotein;Membrane;Neurogenesis;Phosphoprotein;Polymorphism;Referenceproteome;Signal;Transmembrane;Transmembranehelix	Cupredoxin;Ephrin;Ephrin_CS	EPHRIN_RBD_1;EPHRIN_RBD_2	-1.79428
+	0.612797	10.7148	32	+	Cluster 3 (decreased abundance in UC)	Acyl-coenzyme A thioesterase 13;Acyl-coenzyme A thioesterase 13, N-terminally processed	ACOT13	Q9NPJ3;Q9NPJ3-2	Q9NPJ3;Q9NPJ3-2	cellular component assembly;cellular component organization;cellular component organization or biogenesis;macromolecular complex assembly;macromolecular complex subunit organization;metabolic process;protein complex assembly;protein complex subunit organization;protein homooligomerization;protein homotetramerization;protein oligomerization;protein tetramerization	acyl-CoA hydrolase activity;catalytic activity;CoA hydrolase activity;hydrolase activity;hydrolase activity, acting on ester bonds;thiolester hydrolase activity	cell part;cytoplasmic part;cytoskeletal part;cytosol;extracellular membrane-bounded organelle;extracellular organelle;extracellular region part;extracellular vesicular exosome;intracellular membrane-bounded organelle;intracellular non-membrane-bounded organelle;intracellular organelle;intracellular organelle part;intracellular part;membrane-bounded organelle;membrane-bounded vesicle;mitochondrion…		BLALOCK_ALZHEIMERS_DISEASE_DN;BONOME_OVARIAN_CANCER_SURVIVAL_OPTIMAL_DEBULKING;BRUINS_UVC_RESPONSE_LATE;BUYTAERT_PHOTODYNAMIC_THERAPY_STRESS_DN;chr6p22;FLECHNER_BIOPSY_KIDNEY_TRANSPLANT_OK_VS_DONOR_UP;FLECHNER_BIOPSY_KIDNEY_TRANSPLANT_REJECTED_VS_OK_DN;GSE13306_TREG_VS_TCONV_DN;GSE1432_6H_VS_24H_IFNG_MICROGLIA_DN;GSE14769_UNSTIM_VS_20MIN_LPS_BMDM_UP;GSE14769_UNSTIM_VS_60MIN_LPS_BMDM_UP;GSE14769_U…	3D-structure;Acetylation;Alternativesplicing;Completeproteome;Cytoplasm;Cytoskeleton;Hydrolase;Mitochondrion;Nucleus;Referenceproteome	HotDog_dom;PAAI_dom;Thioestr_supf		-1.89303
+	1.70966	10.7076	32	+	Cluster 2 (major cluster increased abundance in UC)	Signal peptidase complex subunit 2	SPCS2	A0A087WUC6;E9PI68;Q15005;E9PL01;B4DDB9;E9PRB9;H0YE04	A0A087WUC6;E9PI68;Q15005;E9PL01;B4DDB9;E9PRB9	biological regulation;biosynthetic process;cellular biosynthetic process;cellular macromolecule biosynthetic process;cellular macromolecule metabolic process;cellular metabolic process;cellular process;cellular protein metabolic process;cotranslational protein targeting to membrane;establishment of localization;establishment of localization in cell;establishment of protein localization;establishm…	catalytic activity;hydrolase activity;peptidase activity	cell part;cytoplasmic part;endoplasmic reticulum membrane;endoplasmic reticulum part;integral to membrane;intracellular organelle part;intracellular part;intrinsic to membrane;macromolecular complex;membrane;membrane part;organelle membrane;organelle part;protein complex;signal peptidase complex	Protein export	ACAACTT,MIR-382;ACEVEDO_LIVER_TUMOR_VS_NORMAL_ADJACENT_TISSUE_UP;ACTAYRNNNCCCR_UNKNOWN;ACTTTAT,MIR-142-5P;ATGTTAA,MIR-302C;BENPORATH_SOX2_TARGETS;CAGCTTT,MIR-320;CAGGTG_V$E12_Q6;chr11q13;CTGTTAC,MIR-194;GATGKMRGCG_UNKNOWN;GATTGGY_V$NFY_Q6_01;GCCATNTTG_V$YY1_Q6;GGGAGGRR_V$MAZ_Q6;GNF2_DENR;GSE1448_CTRL_VS_ANTI_VALPHA2_DP_THYMOCYTE_DN;GSE1448_CTRL_VS_ANTI_VBETA5_DP_THYMOCYTE_DN;GSE15659_CD45RA_NEG_C…	Acetylation;Completeproteome;Directproteinsequencing;Endoplasmicreticulum;Hydrolase;Membrane;Microsome;Protease;Proteomicsidentification;Referenceproteome;Transmembrane;Transmembranehelix	SigPept_cplx_su2		2.13194
+	0.549221	10.6972	32	+	Cluster 3 (decreased abundance in UC)	SH3 domain-binding glutamic acid-rich-like protein 2	SH3BGRL2	Q9UJC5	Q9UJC5			cell part;extracellular membrane-bounded organelle;extracellular organelle;extracellular region part;extracellular vesicular exosome;intracellular organelle part;intracellular part;membrane-bounded organelle;membrane-bounded vesicle;nuclear part;nucleoplasm;organelle;organelle part;vesicle		AACWWCAANK_UNKNOWN;ACCAAAG,MIR-9;ACEVEDO_LIVER_CANCER_DN;ACEVEDO_NORMAL_TISSUE_ADJACENT_TO_LIVER_TUMOR_DN;ACTAYRNNNCCCR_UNKNOWN;ACTGTGA,MIR-27A,MIR-27B;AKT_UP.V1_UP;AKT_UP_MTOR_DN.V1_UP;AUNG_GASTRIC_CANCER;BERNARD_PPAPDC1B_TARGETS_DN;BOYLAN_MULTIPLE_MYELOMA_D_CLUSTER_UP;BOYLAN_MULTIPLE_MYELOMA_D_UP;CACTGTG,MIR-128A,MIR-128B;CAGGTG_V$E12_Q6;chr6q13;CHYLA_CBFA2T3_TARGETS_UP;COLDREN_GEFITINIB_RESIST…	3D-structure;Completeproteome;Nucleus;Referenceproteome;SH3-binding	Glut_rich_SH3-bd;Thioredoxin-like_fold		-2.19533
+	2.03912	10.6846	32	+	Cluster 2 (major cluster increased abundance in UC)	High affinity immunoglobulin epsilon receptor subunit gamma	FCER1G	P30273;A6NCQ8	P30273	activation of immune response;activation of innate immune response;adaptive immune response;adaptive immune response based on somatic recombination of immune receptors built from immunoglobulin superfamily domains;amine transport;antigen processing and presentation;antigen processing and presentation of exogenous antigen;antigen processing and presentation of exogenous peptide antigen;antigen pro…	binding;IgE binding;IgE receptor activity;immunoglobulin binding;immunoglobulin receptor activity;molecular transducer activity;protein binding;protein complex binding;receptor activity;signal transducer activity;signaling receptor activity;transmembrane signaling receptor activity	cell part;cell surface;external side of plasma membrane;Fc receptor complex;Fc-epsilon receptor I complex;integral to membrane;integral to plasma membrane;intrinsic to membrane;intrinsic to plasma membrane;macromolecular complex;membrane;membrane part;plasma membrane;plasma membrane part;protein complex	Asthma;Fc epsilon RI signaling pathway;ko05152;Natural killer cell mediated cytotoxicity	ALTEMEIER_RESPONSE_TO_LPS_WITH_MECHANICAL_VENTILATION;BIOCARTA_FCER1_PATHWAY;BLALOCK_ALZHEIMERS_DISEASE_DN;BLALOCK_ALZHEIMERS_DISEASE_INCIPIENT_DN;CAGCTG_V$AP4_Q5;CHEN_LIVER_METABOLISM_QTL_CIS;CHEN_METABOLIC_SYNDROM_NETWORK;CHIANG_LIVER_CANCER_SUBCLASS_UNANNOTATED_DN;chr1q23;DAVIES_MULTIPLE_MYELOMA_VS_MGUS_DN;DELASERNA_MYOD_TARGETS_UP;DODD_NASOPHARYNGEAL_CARCINOMA_DN;FLECHNER_BIOPSY_KIDNEY_TRANSP…	Cellmembrane;Completeproteome;Disulfidebond;IgE-bindingprotein;Membrane;Phosphoprotein;Receptor;Referenceproteome;Signal;Transmembrane;Transmembranehelix	CR3_zeta/IgE_Fc_rcpt_gamma;Phos_immunorcpt_sig_ITAM	ITAM_1	2.77961
+	0.545255	10.661	32	+	Cluster 3 (decreased abundance in UC)	Multidrug resistance protein 1	ABCB1	A1L471;Q59GY9;A4D1D2;P08183;P08183-2;Q6RVA0;A7J1S5;A7J1R2;F4ZV79;F4ZUX9;F4ZUV0;B5U2G4;F5H7U2;B4DFR8;B3KNJ8;Q8NDJ1;Q8NCH1;Q2M3G0-1;Q2M3G0	A1L471;Q59GY9;A4D1D2;P08183;P08183-2	cell cycle process;cell proliferation;cellular process;drug transmembrane transport;drug transport;establishment of localization;G2/M transition of mitotic cell cycle;metabolic process;response to chemical stimulus;response to drug;response to stimulus;small molecule metabolic process;stem cell proliferation;transmembrane transport;transport	active transmembrane transporter activity;adenyl nucleotide binding;adenyl ribonucleotide binding;ATP binding;ATPase activity;ATPase activity, coupled;ATPase activity, coupled to movement of substances;ATPase activity, coupled to transmembrane movement of substances;binding;catalytic activity;drug transmembrane transporter activity;hydrolase activity;hydrolase activity, acting on acid anhydrides;…	cell part;cell surface;extracellular membrane-bounded organelle;extracellular organelle;extracellular region part;extracellular vesicular exosome;integral to membrane;intrinsic to membrane;membrane;membrane part;membrane-bounded organelle;membrane-bounded vesicle;organelle;plasma membrane;vesicle	ABC transporters;Bile secretion	ACEVEDO_LIVER_CANCER_UP;ADENYL_NUCLEOTIDE_BINDING;ADENYL_RIBONUCLEOTIDE_BINDING;ALCALAY_AML_BY_NPM1_LOCALIZATION_DN;ATP_BINDING;BCAT.100_UP.V1_UP;BCAT_GDS748_UP;BIOCARTA_NUCLEARRS_PATHWAY;BIOCARTA_P53HYPOXIA_PATHWAY;BLALOCK_ALZHEIMERS_DISEASE_DN;BOSCO_TH1_CYTOTOXIC_MODULE;BOYAULT_LIVER_CANCER_SUBCLASS_G1_DN;BOYLAN_MULTIPLE_MYELOMA_C_DN;BROWNE_HCMV_INFECTION_16HR_UP;BROWNE_HCMV_INFECTION_20HR_UP;B…	Alternativesplicing;ATP-binding;Cellmembrane;Completeproteome;Glycoprotein;Hydrolase;Membrane;Nucleotide-binding;Polymorphism;Referenceproteome;Repeat;Transmembrane;Transmembranehelix;Transport	AAA+_ATPase;ABC_transporter_CS;ABC_transporter-like;ABC1_TM_dom;MDR1;P-loop_NTPase	ABC_TM1F;ABC_TRANSPORTER_1;ABC_TRANSPORTER_2	-2.43365
+	0.620292	10.6572	32	+	Cluster 3 (decreased abundance in UC)	Creatine kinase U-type, mitochondrial	CKMT1A;CKMT1B	P12532;P12532-2;F8WCN3;B4DFE8;C9JSQ1;E9PCP8;B4DH34;B4DGR9;B4DF55;C9J8F6;B4DF72;B4DKA2;C9J995;B4DJW9;C9JJX8;C9JT96;B7Z9T7;C9J6W7;B4DFA3;B3KVA7;B2R8A3;A0A024RAK5;P17540;B4DEL4;D6RHV3;D6R998	P12532;P12532-2;F8WCN3;B4DFE8;C9JSQ1;E9PCP8;B4DH34	amine metabolic process;carboxylic acid metabolic process;cellular amine metabolic process;cellular amino acid metabolic process;cellular ketone metabolic process;cellular metabolic process;cellular modified amino acid metabolic process;cellular nitrogen compound metabolic process;cellular process;creatine metabolic process;metabolic process;nitrogen compound metabolic process;organic acid metabo…	adenyl nucleotide binding;adenyl ribonucleotide binding;ATP binding;binding;catalytic activity;creatine kinase activity;kinase activity;nucleotide binding;phosphotransferase activity, nitrogenous group as acceptor;purine nucleotide binding;purine ribonucleoside triphosphate binding;purine ribonucleotide binding;ribonucleotide binding;transferase activity;transferase activity, transferring phospho…	cell part;cytoplasmic part;extracellular membrane-bounded organelle;extracellular organelle;extracellular region part;extracellular vesicular exosome;intracellular membrane-bounded organelle;intracellular organelle;intracellular organelle part;intracellular part;membrane;membrane-bounded organelle;membrane-bounded vesicle;mitochondrial inner membrane;mitochondrial membrane;mitochondrial part;mito…	Arginine and proline metabolism	ACEVEDO_FGFR1_TARGETS_IN_PROSTATE_CANCER_MODEL_UP;BENPORATH_ES_1;BRUINS_UVC_RESPONSE_LATE;BYSTRYKH_HEMATOPOIESIS_STEM_CELL_QTL_TRANS;CAHOY_NEURONAL;CAMP_UP.V1_UP;chr15q15;CRX_DN.V1_UP;CRX_NRL_DN.V1_UP;CYTOPLASM;CYTOPLASMIC_PART;DAIRKEE_TERT_TARGETS_UP;GSE13306_RA_VS_UNTREATED_TREG_UP;GSE17721_LPS_VS_GARDIQUIMOD_1H_BMDM_UP;GSE17721_LPS_VS_PAM3CSK4_1H_BMDM_UP;GSE36392_TYPE_2_MYELOID_VS_MAC_IL25_TRE…	3D-structure;Alternativesplicing;ATP-binding;Completeproteome;Kinase;Membrane;Mitochondrion;Mitochondrioninnermembrane;Nucleotide-binding;Proteomicsidentification;Referenceproteome;Transferase;Transitpeptide	ATP-guanido_PTrfase;ATP-guanido_PTrfase_AS;ATP-guanido_PTrfase_cat;ATP-guanido_PTrfase_N;Gln_synth/guanido_kin_cat_dom	PHOSPHAGEN_KINASE;PHOSPHAGEN_KINASE_C;PHOSPHAGEN_KINASE_N	-1.77834
+	1.65404	10.6542	32	+	Cluster 2 (major cluster increased abundance in UC)	Antigen peptide transporter 2	TAP2;TAP2-G	X5CMH5;A0A1V0E3Z3;Q59H06;Q5JNW1;A0A087WYD6;A0A1V0E403;Q03519;A0A1V0E419;A0A1V0E3X6;A0A1V0E415;A0A0G2JLV0;Q9UQ60;Q9UMW6;Q9H4M2;B6VNV2;Q96P38;Q99591	X5CMH5;A0A1V0E3Z3;Q59H06;Q5JNW1;A0A087WYD6;A0A1V0E403;Q03519;A0A1V0E419;A0A1V0E3X6;A0A1V0E415;A0A0G2JLV0;Q9UQ60;Q9UMW6	antigen processing and presentation;antigen processing and presentation of endogenous antigen;antigen processing and presentation of endogenous peptide antigen;antigen processing and presentation of endogenous peptide antigen via MHC class I;antigen processing and presentation of endogenous peptide antigen via MHC class I via ER pathway;antigen processing and presentation of endogenous peptide an…	active transmembrane transporter activity;adenyl nucleotide binding;adenyl ribonucleotide binding;ATP binding;ATPase activity;ATPase activity, coupled;ATPase activity, coupled to movement of substances;ATPase activity, coupled to transmembrane movement of substances;binding;catalytic activity;hydrolase activity;hydrolase activity, acting on acid anhydrides;hydrolase activity, acting on acid anhyd…	cell part;cytoplasmic part;endoplasmic reticulum membrane;endoplasmic reticulum part;integral to endoplasmic reticulum membrane;integral to membrane;integral to organelle membrane;integral to plasma membrane;intracellular organelle part;intracellular part;intrinsic to endoplasmic reticulum membrane;intrinsic to membrane;intrinsic to organelle membrane;intrinsic to plasma membrane;macromolecular c…	ABC transporters;Antigen processing and presentation;Phagosome;Primary immunodeficiency	BORCZUK_MALIGNANT_MESOTHELIOMA_DN;BRUINS_UVC_RESPONSE_VIA_TP53_GROUP_B;BYSTRYKH_HEMATOPOIESIS_STEM_CELL_FLI1;CAGCAGG,MIR-370;CELLULAR_LOCALIZATION;CHARAFE_BREAST_CANCER_LUMINAL_VS_BASAL_DN;CHARAFE_BREAST_CANCER_LUMINAL_VS_MESENCHYMAL_DN;chr6p21;CYTOPLASM;CYTOPLASMIC_PART;ENDOPLASMIC_RETICULUM;ENDOPLASMIC_RETICULUM_LUMEN;ENDOPLASMIC_RETICULUM_PART;ESTABLISHMENT_OF_CELLULAR_LOCALIZATION;ESTABLISHME…	Adaptiveimmunity;Alternativesplicing;ATP-binding;Completeproteome;Endoplasmicreticulum;Host-virusinteraction;Immunity;Membrane;Nucleotide-binding;Peptidetransport;Polymorphism;Proteintransport;Proteomicsidentification;Referenceproteome;Transmembrane;Transmembranehelix;Transport	AAA+_ATPase;ABC_Tap-like;ABC_transporter_CS;ABC_transporter-like;ABC1_TM_dom;P-loop_NTPase;Tap2/ABCB3	ABC_TM1F;ABC_TRANSPORTER_1;ABC_TRANSPORTER_2	1.99972
+	0.663368	10.6539	32	+	Cluster 3 (decreased abundance in UC)	Alpha-N-acetylgalactosaminidase	NAGA	A0A024R1Q5;P17050;A0A248RGB1	A0A024R1Q5;P17050	carbohydrate catabolic process;carbohydrate metabolic process;catabolic process;cellular carbohydrate catabolic process;cellular carbohydrate metabolic process;cellular catabolic process;cellular lipid catabolic process;cellular lipid metabolic process;cellular metabolic process;cellular process;ceramide catabolic process;ceramide metabolic process;glycolipid catabolic process;glycolipid metaboli…	alpha-galactosidase activity;alpha-N-acetylgalactosaminidase activity;binding;catalytic activity;galactosidase activity;hexosaminidase activity;hydrolase activity;hydrolase activity, acting on glycosyl bonds;hydrolase activity, hydrolyzing O-glycosyl compounds;identical protein binding;protein binding;protein dimerization activity;protein homodimerization activity	cell part;cytoplasm;cytoplasmic part;extracellular membrane-bounded organelle;extracellular organelle;extracellular region part;extracellular vesicular exosome;intracellular membrane-bounded organelle;intracellular organelle;intracellular part;lysosome;lytic vacuole;membrane-bounded organelle;membrane-bounded vesicle;organelle;vacuole;vesicle	Glycosphingolipid biosynthesis - globo series;Lysosome	ACEVEDO_LIVER_TUMOR_VS_NORMAL_ADJACENT_TISSUE_UP;ACOSTA_PROLIFERATION_INDEPENDENT_MYC_TARGETS_DN;BENPORATH_MYC_MAX_TARGETS;BERENJENO_TRANSFORMED_BY_RHOA_DN;BLALOCK_ALZHEIMERS_DISEASE_UP;BRUINS_UVC_RESPONSE_VIA_TP53_GROUP_C;DANG_BOUND_BY_MYC;DEBIASI_APOPTOSIS_BY_REOVIRUS_INFECTION_DN;ESC_J1_UP_EARLY.V1_UP;ESC_J1_UP_LATE.V1_UP;GAZDA_DIAMOND_BLACKFAN_ANEMIA_ERYTHROID_DN;GOBERT_OLIGODENDROCYTE_DIFFER…	3D-structure;Completeproteome;Directproteinsequencing;Diseasemutation;Disulfidebond;Epilepsy;Glycoprotein;Glycosidase;Hydrolase;Lysosome;Phosphoprotein;Referenceproteome;Signal	Aldolase_TIM;Glyco_hydro_13_b;Glyco_hydro_27;Glyco_hydro_GHD;Glycoside_hydrolase_SF	ALPHA_GALACTOSIDASE	-1.58341
+	0.648764	10.6488	32	+	Cluster 3 (decreased abundance in UC)	Leucine-rich repeat-containing protein 1	LRRC1	Q9BTT6;A8K883;Q9BTT6-2;Q5T0G3	Q9BTT6;A8K883;Q9BTT6-2			cell part;cytoplasm;intracellular part;membrane		AAAGGAT,MIR-501;AACTTT_UNKNOWN;ACACTAC,MIR-142-3P;ACCAAAG,MIR-9;ACCTGTTG_UNKNOWN;AKT_UP_MTOR_DN.V1_DN;BLALOCK_ALZHEIMERS_DISEASE_UP;CAGCCTC,MIR-485-5P;CAGGTG_V$E12_Q6;CAIRO_HEPATOBLASTOMA_CLASSES_UP;CAIRO_HEPATOBLASTOMA_UP;CCATCCA,MIR-432;CHIANG_LIVER_CANCER_SUBCLASS_PROLIFERATION_UP;chr6p12;CTACTGT,MIR-199A;CTTTGA_V$LEF1_Q2;DUTERTRE_ESTRADIOL_RESPONSE_24HR_DN;GGCAGCT,MIR-22;GSE14000_4H_VS_16H_LP…	Alternativesplicing;Coiledcoil;Completeproteome;Cytoplasm;Leucine-richrepeat;Membrane;Polymorphism;Referenceproteome;Repeat	Leu-rich_rpt;Leu-rich_rpt_4	LRR	-1.6439
+	0.594938	10.6401	32	+	Cluster 3 (decreased abundance in UC)	Cadherin-1;E-Cad/CTF1;E-Cad/CTF2;E-Cad/CTF3	CDH1	D3XNU5;A0A0U2ZQU7;P12830;A0A0E3XJU3;Q9UII7;A0A087WXI5;P12830-2;B3GN61;A5D8W4;A0A087WX17;A0A087WU43;H3BNC6;H3BVI7;B4DNH0;J3QKP1;B4DLF0;P22223;A0A140HMB1;P22223-2	D3XNU5;A0A0U2ZQU7;P12830;A0A0E3XJU3;Q9UII7;A0A087WXI5;P12830-2;B3GN61;A5D8W4;A0A087WX17;A0A087WU43;H3BNC6	adherens junction organization;anatomical structure development;anatomical structure formation involved in morphogenesis;anatomical structure morphogenesis;apoptosis;biological adhesion;biological regulation;calcium-dependent cell-cell adhesion;cell adhesion;cell death;cell development;cell differentiation;cell junction assembly;cell junction organization;cell morphogenesis;cell morphogenesis inv…	ankyrin binding;beta-catenin binding;binding;calcium ion binding;cation binding;cell adhesion molecule binding;cytoskeletal protein binding;gamma-catenin binding;glycoprotein binding;GTPase activating protein binding;ion binding;metal ion binding;protein binding	actin cytoskeleton;adherens junction;aggresome;anchoring junction;apical junction complex;apical part of cell;axon part;axon terminus;basolateral plasma membrane;catenin complex;cell junction;cell part;cell projection part;cell surface;cell-cell adherens junction;cell-cell junction;cell-substrate adherens junction;cell-substrate junction;cytoplasm;cytoplasmic part;cytoskeleton;endosome;extracellu…	Adherens junction;Bacterial invasion of epithelial cells;Bladder cancer;Cell adhesion molecules (CAMs);Endometrial cancer;Melanoma;Pathogenic Escherichia coli infection;Pathways in cancer;Thyroid cancer	AACTTT_UNKNOWN;ACEVEDO_FGFR1_TARGETS_IN_PROSTATE_CANCER_MODEL_UP;ACTIN_CYTOSKELETON;ADHERENS_JUNCTION;AIGNER_ZEB1_TARGETS;AKL_HTLV1_INFECTION_DN;AMIT_SERUM_RESPONSE_240_MCF10A;BASAKI_YBX1_TARGETS_DN;BENPORATH_NANOG_TARGETS;BENPORATH_OCT4_TARGETS;BERTUCCI_INVASIVE_CARCINOMA_DUCTAL_VS_LOBULAR_UP;BIOCARTA_MTA3_PATHWAY;BIOCARTA_TGFB_PATHWAY;BOSCO_ALLERGEN_INDUCED_TH2_ASSOCIATED_MODULE;BOYAULT_LIVER_C…	3D-structure;Alternativesplicing;Calcium;Celladhesion;Celljunction;Cellmembrane;Cleavageonpairofbasicresidues;Completeproteome;Directproteinsequencing;Diseasemutation;Disulfidebond;Endosome;Glycoprotein;Golgiapparatus;Membrane;Metal-binding;Phosphoprotein;Polymorphism;Proteomicsidentification;Referenceproteome;Repeat;Signal;Transmembrane;Transmembranehelix;Ublconjugation	Cadherin;Cadherin_CS;Cadherin_cytoplasmic-dom;Cadherin_pro_dom;Cadherin-like;Catenin_binding_dom;CDH1	CADHERIN_1;CADHERIN_2	-1.93029
+	0.613816	10.6055	32	+	Cluster 3 (decreased abundance in UC)	Cytochrome c oxidase subunit 7C, mitochondrial	COX7C	P15954;D6R9Z7;Q71U45;A0A024RAP6	P15954;D6R9Z7;Q71U45	biosynthetic process;cellular biosynthetic process;cellular macromolecule metabolic process;cellular metabolic process;cellular nitrogen compound metabolic process;cellular process;electron transport chain;gene expression;generation of precursor metabolites and energy;macromolecule metabolic process;metabolic process;nitrogen compound metabolic process;nucleic acid metabolic process;nucleobase-co…	catalytic activity;cation transmembrane transporter activity;cytochrome-c oxidase activity;heme-copper terminal oxidase activity;hydrogen ion transmembrane transporter activity;inorganic cation transmembrane transporter activity;ion transmembrane transporter activity;monovalent inorganic cation transmembrane transporter activity;oxidoreductase activity;oxidoreductase activity, acting on a heme gr…	cell part;cytoplasmic part;integral to membrane;intracellular membrane-bounded organelle;intracellular organelle;intracellular organelle part;intracellular part;intrinsic to membrane;membrane;membrane part;membrane-bounded organelle;mitochondrial inner membrane;mitochondrial membrane;mitochondrial part;mitochondrion;organelle;organelle inner membrane;organelle membrane;organelle part	Alzheimer's disease;Cardiac muscle contraction;Huntington's disease;Oxidative phosphorylation;Parkinson's disease	ACTAYRNNNCCCR_UNKNOWN;BAE_BRCA1_TARGETS_UP;BENPORATH_MYC_MAX_TARGETS;BERNARD_PPAPDC1B_TARGETS_UP;BLALOCK_ALZHEIMERS_DISEASE_DN;BLALOCK_ALZHEIMERS_DISEASE_INCIPIENT_DN;BOUDOUKHA_BOUND_BY_IGF2BP2;BRUECKNER_TARGETS_OF_MIRLET7A3_UP;CHICAS_RB1_TARGETS_LOW_SERUM;chr5q14;DANG_BOUND_BY_MYC;DAZARD_RESPONSE_TO_UV_NHEK_UP;DAZARD_UV_RESPONSE_CLUSTER_G1;FLECHNER_PBL_KIDNEY_TRANSPLANT_REJECTED_VS_OK_DN;GNF2_DA…	Acetylation;Completeproteome;Directproteinsequencing;Membrane;Mitochondrion;Mitochondrioninnermembrane;Proteomicsidentification;Referenceproteome;Transitpeptide;Transmembrane;Transmembranehelix	COX7C/Cox8		-1.81995
+	1.46012	10.5999	32	+	Cluster 2 (major cluster increased abundance in UC)	Proteasome activator complex subunit 1	PSME1	A0A0K0K1L8;Q06323;Q6FHU3;Q06323-3;Q06323-2;Q86SZ9;H0YLU2;H0YKK6	A0A0K0K1L8;Q06323;Q6FHU3;Q06323-3;Q06323-2;Q86SZ9	activation of immune response;activation of innate immune response;anaphase-promoting complex-dependent proteasomal ubiquitin-dependent protein catabolic process;antigen processing and presentation;antigen processing and presentation of exogenous antigen;antigen processing and presentation of exogenous peptide antigen;antigen processing and presentation of exogenous peptide antigen via MHC class …	endopeptidase activator activity;endopeptidase regulator activity;enzyme activator activity;enzyme regulator activity;peptidase activator activity;peptidase regulator activity	cell part;cytoplasm;cytoplasmic part;cytosol;extracellular membrane-bounded organelle;extracellular organelle;extracellular region part;extracellular vesicular exosome;intracellular organelle part;intracellular part;macromolecular complex;membrane-bounded organelle;membrane-bounded vesicle;nuclear part;nucleoplasm;organelle;organelle part;proteasome activator complex;proteasome complex;protein co…	Antigen processing and presentation;Proteasome	BOCHKIS_FOXA2_TARGETS;CAGGTG_V$E12_Q6;chr14q11;CYTOPLASM;DAVICIONI_MOLECULAR_ARMS_VS_ERMS_UP;DER_IFN_ALPHA_RESPONSE_UP;DER_IFN_BETA_RESPONSE_UP;DER_IFN_GAMMA_RESPONSE_UP;ENK_UV_RESPONSE_KERATINOCYTE_UP;GCM_ACTG1;GCM_APEX1;GCM_CBFB;GCM_CSNK2B;GCM_HDAC1;GCM_MSN;GCM_NPM1;GCM_PFN1;GCM_PSME1;GGGTGGRR_V$PAX4_03;GNF2_CD53;GNF2_INPP5D;GOTZMANN_EPITHELIAL_TO_MESENCHYMAL_TRANSITION_DN;GRADE_COLON_CANCER_UP…	3D-structure;Alternativesplicing;Completeproteome;Directproteinsequencing;Polymorphism;Proteasome;Referenceproteome	Proteasome_activ_pa28;Proteasome_activ_pa28_C;Proteasome_activ_pa28_N		1.5582
+	0.589445	10.5643	32	+	Cluster 3 (decreased abundance in UC)	Bifunctional 3-phosphoadenosine 5-phosphosulfate synthase 2;Sulfate adenylyltransferase;Adenylyl-sulfate kinase	PAPSS2	Q5TB52;O95340;O95340-2;B4DWB5;Q9UIR2	Q5TB52;O95340;O95340-2;B4DWB5;Q9UIR2	3'-phosphoadenosine 5'-phosphosulfate biosynthetic process;3'-phosphoadenosine 5'-phosphosulfate metabolic process;amine metabolic process;aminoglycan metabolic process;anatomical structure development;biological regulation;biosynthetic process;blood coagulation;bone development;carbohydrate metabolic process;cellular biosynthetic process;cellular metabolic process;cellular nitrogen compound bios…	adenyl nucleotide binding;adenyl ribonucleotide binding;adenylylsulfate kinase activity;adenylyltransferase activity;ATP binding;binding;catalytic activity;kinase activity;nucleotide binding;nucleotidyltransferase activity;phosphotransferase activity, alcohol group as acceptor;purine nucleotide binding;purine ribonucleoside triphosphate binding;purine ribonucleotide binding;ribonucleotide binding…	cell part;cytoplasmic part;cytosol;intracellular;intracellular part	Purine metabolism;Selenocompound metabolism;Sulfur metabolism	ANATOMICAL_STRUCTURE_DEVELOPMENT;BASAKI_YBX1_TARGETS_DN;BENPORATH_NANOG_TARGETS;BONOME_OVARIAN_CANCER_SURVIVAL_SUBOPTIMAL_DEBULKING;BOQUEST_STEM_CELL_CULTURED_VS_FRESH_UP;BROWN_MYELOID_CELL_DEVELOPMENT_DN;BROWNE_HCMV_INFECTION_14HR_DN;BUCKANOVICH_T_LYMPHOCYTE_HOMING_ON_TUMOR_DN;CAHOY_ASTROCYTIC;CAIRO_HEPATOBLASTOMA_DN;CHENG_IMPRINTED_BY_ESTRADIOL;CHIARADONNA_NEOPLASTIC_TRANSFORMATION_CDC25_DN;CHI…	3D-structure;Acetylation;Alternativesplicing;ATP-binding;Completeproteome;Diseasemutation;Dwarfism;Kinase;Multifunctionalenzyme;Nucleotide-binding;Nucleotidyltransferase;Polymorphism;Referenceproteome;Transferase	APS_kinase;ATP-Sase_PUA-like_dom;P-loop_NTPase;PUA-like_domain;Rossmann-like_a/b/a_fold;Sulfurylase_cat_dom;Sulphate_adenylyltransferase		-2.02529
+	0.60112	10.5518	32	+	Cluster 3 (decreased abundance in UC)	Dimethylaniline monooxygenase [N-oxide-forming];Dimethylaniline monooxygenase [N-oxide-forming] 5	FMO5	Q53H53;A0A024QYY6;P49326;P49326-3;E9PJF3;Q9HA79;P49326-2;E9PP51;E9PQ84	Q53H53;A0A024QYY6;P49326;P49326-3;E9PJF3;Q9HA79;P49326-2		binding;catalytic activity;coenzyme binding;cofactor binding;flavin adenine dinucleotide binding;flavin-containing monooxygenase activity;monooxygenase activity;NADP binding;nucleotide binding;oxidoreductase activity;oxidoreductase activity, acting on paired donors, with incorporation or reduction of molecular oxygen;oxidoreductase activity, acting on paired donors, with incorporation or reductio…	cell part;cytoplasmic part;endoplasmic reticulum membrane;endoplasmic reticulum part;integral to membrane;intracellular organelle part;intracellular part;intrinsic to membrane;membrane;membrane part;organelle membrane;organelle part	Drug metabolism - cytochrome P450;Methane metabolism	AAGWWRNYGGC_UNKNOWN;ATM_DN.V1_DN;BRUINS_UVC_RESPONSE_LATE;BRUINS_UVC_RESPONSE_VIA_TP53_GROUP_A;CAGCTG_V$AP4_Q5;CERVERA_SDHB_TARGETS_2;CHEMNITZ_RESPONSE_TO_PROSTAGLANDIN_E2_DN;chr1q21;CTIP_DN.V1_DN;DARWICHE_PAPILLOMA_PROGRESSION_RISK;DELYS_THYROID_CANCER_UP;DOANE_RESPONSE_TO_ANDROGEN_UP;DODD_NASOPHARYNGEAL_CARCINOMA_UP;ERB2_UP.V1_UP;FARMER_BREAST_CANCER_APOCRINE_VS_BASAL;FARMER_BREAST_CANCER_BASAL…	Alternativesplicing;Completeproteome;Endoplasmicreticulum;FAD;Flavoprotein;Membrane;Methylation;Microsome;Monooxygenase;NADP;Oxidoreductase;Phosphoprotein;Polymorphism;Proteomicsidentification;Referenceproteome;Transmembrane	DiMe-aniline_mOase;Flavin_mOase;Flavin_mOase_5;Flavin_mOase-like;NAD(P)-bd_dom		-1.93206
+	10.1177	10.5488	31	+	Cluster 1 (minor cluster increased abundance)	Kinesin-like protein;Kinesin-like protein KIF26B	KIF26B	B7WPD9;A0A0G2JR66;Q2KJY2-2;Q2KJY2;B4DF75;B4DM59	B7WPD9;A0A0G2JR66;Q2KJY2-2;Q2KJY2;B4DF75;B4DM59	biological regulation;cellular component movement;cellular process;developmental growth;developmental growth involved in morphogenesis;developmental process;establishment of cell polarity;establishment or maintenance of cell polarity;growth;metabolic process;microtubule-based movement;microtubule-based process;positive regulation of biological process;positive regulation of cell adhesion;positive…	adenyl nucleotide binding;adenyl ribonucleotide binding;ATP binding;binding;catalytic activity;hydrolase activity;hydrolase activity, acting on acid anhydrides;hydrolase activity, acting on acid anhydrides, in phosphorus-containing anhydrides;microtubule motor activity;motor activity;nucleoside-triphosphatase activity;nucleotide binding;purine nucleotide binding;purine ribonucleoside triphosphate…	cell part;cytoplasm;cytoskeletal part;intracellular organelle part;intracellular part;kinesin complex;macromolecular complex;microtubule;microtubule associated complex;organelle part;protein complex		ACEVEDO_METHYLATED_IN_LIVER_CANCER_DN;BRUINS_UVC_RESPONSE_VIA_TP53_GROUP_D;chr1q44;GSE10325_BCELL_VS_LUPUS_BCELL_UP;GSE1432_CTRL_VS_IFNG_1H_MICROGLIA_DN;GSE15750_WT_VS_TRAF6KO_DAY10_EFF_CD8_TCELL_DN;GSE30083_SP2_VS_SP4_THYMOCYTE_UP;MEISSNER_BRAIN_HCP_WITH_H3K4ME3_AND_H3K27ME3;MEISSNER_NPC_HCP_WITH_H3K4ME3_AND_H3K27ME3;MODULE_67;PEPPER_CHRONIC_LYMPHOCYTIC_LEUKEMIA_UP	Alternativesplicing;ATP-binding;Completeproteome;Cytoplasm;Cytoskeleton;Developmentalprotein;Microtubule;Motorprotein;Nucleotide-binding;Phosphoprotein;Proteomicsidentification;Referenceproteome;Ublconjugation	Kinesin_motor_dom;Kinesin-like_fam;P-loop_NTPase	KINESIN_MOTOR_2	9.13462
+	1.99947	10.5244	32	+	Cluster 2 (major cluster increased abundance in UC)	Cysteine-rich with EGF-like domain protein 2	CRELD2	Q6UXH1-4;Q6UXH1;Q6UXH1-6;Q6UXH1-5;A6PWM2;Q6UXH1-3;Q6UXH1-2	Q6UXH1-4;Q6UXH1;Q6UXH1-6;Q6UXH1-5;A6PWM2;Q6UXH1-3;Q6UXH1-2		binding;calcium ion binding;cation binding;ion binding;metal ion binding	cell part;cytoplasmic part;endoplasmic reticulum;extracellular region part;extracellular space;Golgi apparatus;intracellular membrane-bounded organelle;intracellular organelle;intracellular part;membrane-bounded organelle;organelle		BILD_E2F3_ONCOGENIC_SIGNATURE;BOYLAN_MULTIPLE_MYELOMA_C_D_DN;chr22q13;GGGCGGR_V$SP1_Q6;GRAESSMANN_APOPTOSIS_BY_DOXORUBICIN_UP;GSE10239_NAIVE_VS_DAY4.5_EFF_CD8_TCELL_DN;GSE11057_NAIVE_VS_EFF_MEMORY_CD4_TCELL_DN;GSE11864_UNTREATED_VS_CSF1_IFNG_IN_MAC_DN;GSE12845_IGD_POS_VS_NEG_BLOOD_BCELL_DN;GSE12845_NAIVE_VS_DARKZONE_GC_TONSIL_BCELL_DN;GSE13411_NAIVE_VS_IGM_MEMORY_BCELL_DN;GSE13411_PLASMA_CELL_VS_…	Alternativesplicing;Calcium;Completeproteome;Directproteinsequencing;Disulfidebond;EGF-likedomain;Endoplasmicreticulum;Glycoprotein;Polymorphism;Proteomicsidentification;Referenceproteome;Repeat;Secreted;Signal	DUF3456;EGF_Ca-bd_CS;EGF_laminin;EGF-like_Ca-bd_dom;EGF-like_CS;EGF-type_Asp/Asn_hydroxyl_site;EG-like_dom;Furin_repeat;Growth_fac_rcpt_N_dom	ASX_HYDROXYL;EGF_1;EGF_2;EGF_3;EGF_CA;EGF_LAM_1	2.80828
+	0.638652	10.4599	32	+	Cluster 3 (decreased abundance in UC)	DCC-interacting protein 13-beta	APPL2	Q8NEU8;Q8NEU8-3;B3KMB9;A8K3E7;Q8NEU8-2;B7Z1Q8;F8VXB0;H0YH86;F8VWV2;F8W124;F8VR68;F8VS86	Q8NEU8;Q8NEU8-3;B3KMB9;A8K3E7;Q8NEU8-2;B7Z1Q8	biological regulation;cell cycle;cell proliferation;cellular process;cellular response to stimulus;regulation of biological process;regulation of cellular process;response to stimulus;signal transduction		cell part;cytoplasm;cytoplasmic part;early endosome membrane;endosomal part;endosome membrane;extracellular membrane-bounded organelle;extracellular organelle;extracellular region part;extracellular vesicular exosome;intracellular membrane-bounded organelle;intracellular organelle;intracellular organelle part;intracellular part;membrane;membrane-bounded organelle;membrane-bounded vesicle;nucleus;…		BRUINS_UVC_RESPONSE_VIA_TP53_GROUP_D;CELL_PROLIFERATION_GO_0008283;chr12q24;CHYLA_CBFA2T3_TARGETS_UP;CREIGHTON_ENDOCRINE_THERAPY_RESISTANCE_3;CTTTGTA,MIR-524;DUTERTRE_ESTRADIOL_RESPONSE_24HR_DN;GACAATC,MIR-219;GAGCCAG,MIR-149;GAVIN_FOXP3_TARGETS_CLUSTER_P7;GCM_GSTA4;GGGACCA,MIR-133A,MIR-133B;GOBERT_OLIGODENDROCYTE_DIFFERENTIATION_DN;GROSS_HYPOXIA_VIA_ELK3_AND_HIF1A_UP;GSE10239_NAIVE_VS_DAY4.5_EFF…	3D-structure;Alternativesplicing;Cellcycle;Chromosomalrearrangement;Completeproteome;Endosome;Membrane;Nucleus;Polymorphism;Referenceproteome	PH_domain;PH_like_dom;PTB/PI_dom	PH_DOMAIN;PID	-1.76136
+	0.589533	10.4389	32	+	Cluster 3 (decreased abundance in UC)	Uncharacterized protein C2orf47, mitochondrial	FLJ22555;C2orf47	A0A024R3U8;Q8WWC4;H7C0V0	A0A024R3U8;Q8WWC4;H7C0V0			cell part;cytoplasmic part;intracellular membrane-bounded organelle;intracellular organelle;intracellular part;membrane-bounded organelle;mitochondrion;organelle			Completeproteome;Mitochondrion;Polymorphism;Proteomicsidentification;Referenceproteome;Transitpeptide			-1.97138
+	0.368819	10.4179	32	+	Cluster 3 (decreased abundance in UC)	Tissue alpha-L-fucosidase	FUCA1	P04066;B5MDC5;B7Z362	P04066	alcohol metabolic process;amine metabolic process;aminoglycan catabolic process;aminoglycan metabolic process;carbohydrate catabolic process;carbohydrate metabolic process;catabolic process;cellular carbohydrate catabolic process;cellular carbohydrate metabolic process;cellular metabolic process;cellular process;fucose metabolic process;glycosaminoglycan catabolic process;glycosaminoglycan metabo…	alpha-L-fucosidase activity;binding;carbohydrate binding;catalytic activity;fucose binding;fucosidase activity;hydrolase activity;hydrolase activity, acting on glycosyl bonds;hydrolase activity, hydrolyzing O-glycosyl compounds;monosaccharide binding;sugar binding	cell part;cytoplasm;cytoplasmic part;extracellular membrane-bounded organelle;extracellular organelle;extracellular region part;extracellular vesicular exosome;intracellular membrane-bounded organelle;intracellular organelle;intracellular part;lysosome;lytic vacuole;membrane-bounded organelle;membrane-bounded vesicle;organelle;vacuole;vesicle	Other glycan degradation	ACEVEDO_LIVER_CANCER_DN;AGUIRRE_PANCREATIC_CANCER_COPY_NUMBER_DN;APPEL_IMATINIB_RESPONSE;BEIER_GLIOMA_STEM_CELL_DN;BENPORATH_ES_WITH_H3K27ME3;BLALOCK_ALZHEIMERS_DISEASE_DN;BROWNE_HCMV_INFECTION_48HR_UP;BRUINS_UVC_RESPONSE_VIA_TP53_GROUP_B;BUYTAERT_PHOTODYNAMIC_THERAPY_STRESS_DN;CHANDRAN_METASTASIS_DN;chr1p34;COLINA_TARGETS_OF_4EBP1_AND_4EBP2;CREIGHTON_ENDOCRINE_THERAPY_RESISTANCE_3;CREIGHTON_ENDO…	Completeproteome;Diseasemutation;Glycoprotein;Glycosidase;Hydrolase;Lysosome;Phosphoprotein;Polymorphism;Referenceproteome;Signal	FUC_metazoa-typ;FUCA1;Glyco_hydro_13_b;Glyco_hydro_29;Glyco_hydro_29_CS;Glyco_hydro_catalytic_dom;Glycoside_hydrolase_SF	ALPHA_L_FUCOSIDASE	-3.82886
+	2.08077	10.4052	32	+	Cluster 2 (major cluster increased abundance in UC)	Thioredoxin domain-containing protein 5	DKFZp666I134;TXNDC5;STRF8;hCG_1811539	Q658S9;Q86UY0;Q6EHZ3;Q8NBS9;A0A024QZV0;Q8NBS9-2	Q658S9;Q86UY0;Q6EHZ3;Q8NBS9;A0A024QZV0;Q8NBS9-2	apoptotic cell clearance;biological regulation;cell redox homeostasis;cellular component organization;cellular component organization or biogenesis;cellular homeostasis;cellular macromolecule metabolic process;cellular membrane organization;cellular metabolic process;cellular process;cellular protein metabolic process;cellular response to stimulus;cellular response to stress;endocytosis;establish…	catalytic activity;intramolecular oxidoreductase activity;intramolecular oxidoreductase activity, interconverting keto- and enol-groups;intramolecular oxidoreductase activity, transposing S-S bonds;isomerase activity;protein disulfide isomerase activity	cell part;cytoplasmic part;endoplasmic reticulum;endoplasmic reticulum lumen;endoplasmic reticulum part;extracellular membrane-bounded organelle;extracellular organelle;extracellular region part;extracellular vesicular exosome;intracellular membrane-bounded organelle;intracellular organelle;intracellular organelle lumen;intracellular organelle part;intracellular part;lysosomal lumen;membrane-boun…	Protein processing in endoplasmic reticulum	ACCAAAG,MIR-9;ANTI_APOPTOSIS;APOPTOSIS_GO;BENPORATH_NANOG_TARGETS;CELL_DEVELOPMENT;chr6p24;CYTOPLASM;CYTOPLASMIC_PART;ENDOPLASMIC_RETICULUM;FIGUEROA_AML_METHYLATION_CLUSTER_5_DN;GOLDRATH_NAIVE_VS_MEMORY_CD8_TCELL_DN;GSE17721_12H_VS_24H_POLYIC_BMDM_UP;GSE17721_CPG_VS_GARDIQUIMOD_4H_BMDM_DN;GSE17721_CTRL_VS_CPG_4H_BMDM_UP;GSE17721_CTRL_VS_GARDIQUIMOD_24H_BMDM_DN;GSE17721_CTRL_VS_GARDIQUIMOD_6H_BMDM…	3D-structure;Alternativesplicing;Completeproteome;Disulfidebond;Endoplasmicreticulum;Proteomicsidentification;Redox-activecenter;Referenceproteome;Repeat;Signal	Disulphide_isomerase;Thioredoxin_CS;Thioredoxin_domain;Thioredoxin-like_fold	ER_TARGET;THIOREDOXIN_1;THIOREDOXIN_2	3.01065
+	1.63405	10.3903	32	+	Cluster 2 (major cluster increased abundance in UC)	Glutaredoxin-1	GLRX	A0A024RAM2;P35754;D3DQK5	A0A024RAM2;P35754	biological regulation;cell redox homeostasis;cellular chemical homeostasis;cellular homeostasis;cellular ion homeostasis;cellular macromolecule metabolic process;cellular metabolic process;cellular nitrogen compound metabolic process;cellular process;cellular protein metabolic process;chemical homeostasis;homeostatic process;ion homeostasis;macromolecule metabolic process;macromolecule modificati…	binding;catalytic activity;disulfide oxidoreductase activity;electron carrier activity;glutathione disulfide oxidoreductase activity;oxidoreductase activity;oxidoreductase activity, acting on a sulfur group of donors;peptide disulfide oxidoreductase activity;protein binding;protein disulfide oxidoreductase activity;protein N-terminus binding;transferase activity	cell part;cytoplasmic part;cytosol;extracellular membrane-bounded organelle;extracellular organelle;extracellular region part;extracellular vesicular exosome;intracellular membrane-bounded organelle;intracellular organelle;intracellular part;membrane-bounded organelle;membrane-bounded vesicle;mitochondrion;nucleus;organelle;vesicle		BASAKI_YBX1_TARGETS_DN;BERTUCCI_MEDULLARY_VS_DUCTAL_BREAST_CANCER_UP;BILBAN_B_CLL_LPL_DN;BLALOCK_ALZHEIMERS_DISEASE_DN;BLALOCK_ALZHEIMERS_DISEASE_INCIPIENT_DN;BOYAULT_LIVER_CANCER_SUBCLASS_G1_DN;BROWN_MYELOID_CELL_DEVELOPMENT_UP;BROWNE_HCMV_INFECTION_14HR_DN;BROWNE_HCMV_INFECTION_20HR_DN;BRUECKNER_TARGETS_OF_MIRLET7A3_UP;CAGTGTT,MIR-141,MIR-200A;CAMP_UP.V1_UP;CASORELLI_ACUTE_PROMYELOCYTIC_LEUKEMI…	3D-structure;Acetylation;Completeproteome;Cytoplasm;Directproteinsequencing;Disulfidebond;Electrontransport;Polymorphism;Redox-activecenter;Referenceproteome;Transferase;Transport	GLR_AS;Glutaredoxin;Glutaredoxin_euk/vir;Glutaredoxin_subgr;Thioredoxin-like_fold	GLUTAREDOXIN_1;GLUTAREDOXIN_2	1.93565
[truncated: 8,346 more rows]

## Sheet: Lower abundant functions
Gene ontology term enrichment for proteins which are lower abundant in UC compared to H
Enrichment of gene ontology terms in 321 proteins which are lower abundant in UC compared to the entire dataset of 6818 proteins
Annotation category	Annotation	Number of proteins with this annotion among all proteins	Number of proteins with this annotation among lower abundant proteins	Enrichment factor	P value	Benj. Hoch. FDR
Reactome	REACT_735	4	4	21.24	4.8264e-06	0.0018743
Reactome	REACT_1887	4	4	21.24	4.8264e-06	0.0028114
Reactome	REACT_1464	4	4	21.24	4.8264e-06	0.0056228
Prosite name	METALLOTHIONEIN_VRT	3	3	21.24	0.00010343	0.014357
Prosite name	3HCDH	4	4	21.24	4.8264e-06	0.002233
Interpro name	3-OHacyl-CoA_DH_NAD-bd	4	4	21.24	4.8264e-06	0.003652
Interpro name	3-OHacyl-CoA_DH_CS	4	4	21.24	4.8264e-06	0.0041085
Interpro name	3HC_DH_C	4	4	21.24	4.8264e-06	0.0046954
Keywords	Metal-thiolatecluster	3	3	21.24	0.00010343	0.0024633
GSEA	BIOCARTA_NUCLEARRS_PATHWAY	3	3	21.24	0.00010343	0.0058894
GOMF name	aryl sulfotransferase activity	3	3	21.24	0.00010343	0.0073206
[truncated: 625 more rows]

## Sheet: Higher abundant functions
Gene ontology term enrichment for proteins which are higher abundant in UC compared to H
[truncated: 733 more rows]

[truncated: 1 more sheets: Enriched functions]
